# Supplementary material for: Bis[2-(5-methyl­sulfanyl-1,3,4-oxadiazol-2-yl-κN 3)phenolato-κO 1]copper(II)
Source: Acta Crystallogr Sect E Struct Rep Online. 2012 Jun 20;68(Pt 7):m943. doi: 10.1107/S1600536812026815 (PMC3393202; doi:10.1107/S1600536812026815)
Supplement: Supplementary file 1 [file e-68-0m943-sup1.cif]

##############################################################################
#                                                                            #
# This CIF contains the data in a paper accepted for publication in          #
# Acta Crystallographica Section E. It conforms to the requirements of       #
# Notes for Authors for Acta Crystallographica Section E, and has been       #
# peer reviewed under the auspices of the IUCr Commission on Journals.       #
#                                                                            #
# Full details of the Crystallographic Information File format               #
# are given in the paper "The Crystallographic Information File (CIF):       #
# a New Standard Archive File for Crystallography" by S. R. Hall, F. H.      #
# Allen and I. D. Brown [Acta Cryst. (1991), A47, 655-685].                  #
#                                                                            #
# The current version of the core CIF dictionary is obtainable from          #
# ftp://ftp.iucr.org/pub/cif_core.dic.                                       #
#                                                                            #
# Software is freely available for graphical display of the structure(s)     #
# in this CIF. For information consult the CIF software page                 #
# http://www.iucr.org/resources/cif/software.                                #
#                                                                            #
# This file may be used for bona fide research purposes within the           #
# scientific community so long as proper attribution is given to the journal # 
# article from which it was obtained.                                        #
#                                                                            #
##############################################################################
data_global
_audit_creation_method     'PLATON <TABLE ACC> option'
_journal_date_recd_electronic     2012-05-10
_journal_date_accepted     2012-06-13
_journal_name_full     'Acta Crystallographica, Section E'
_journal_year     2012
_journal_volume     68
_journal_issue      7
_journal_page_first     m943
_journal_page_last     m943
_journal_paper_category     QM
_journal_paper_doi     10.1107/S1600536812026815
_journal_coeditor_code     HP2039
_publ_contact_author_name     'Beghidja, Adel.'
_publ_contact_author_address
;
Unit\'e de Recherche de Chimie de l'Environnement
et Mol\'eculaire Structurale (CHEMS)
Facult\'e des Sciences Exactes
D\'epartement de Chimie
Universit\'e Mentouri
25000 Constantine
Algeria
;
_publ_contact_author_email     'a_beghidja@yahoo.fr'
_publ_contact_author_fax     '213(779)049488'
_publ_contact_author_phone     '213(31)822048'
_publ_section_title
;\
Bis[2-(5-methylsulfanyl-1,3,4-oxadiazol-2-yl-\k<i>N</i>^3^)phenolato-\
\k<i>O</i>^1^]copper(II)
;
loop_
    _publ_author_name
    _publ_author_footnote
    _publ_author_address
    'Ouilia, Souheila' .
;
Unit\'e de Recherche de Chimie de l'Environnement
et Mol\'eculaire Structurale (CHEMS)
Facult\'e des Sciences Exactes
D\'epartement de Chimie
Universit\'e Mentouri
25000 Constantine
Algeria
;
    'Beghidja, Chahrazed' .
;
Unit\'e de Recherche de Chimie de l'Environnement
et Mol\'eculaire Structurale (CHEMS)
Facult\'e des Sciences Exactes
D\'epartement de Chimie
Universit\'e Mentouri
25000 Constantine
Algeria
;
    'Beghidja, Adel' .
;
Unit\'e de Recherche de Chimie de l'Environnement
et Mol\'eculaire Structurale (CHEMS)
Facult\'e des Sciences Exactes
D\'epartement de Chimie
Universit\'e Mentouri
25000 Constantine
Algeria
;
    'Michaud, Fran\,cois' .
;
Centre de Diffractom\'etrie X,
Universit\'e de Bretagne Occidentale,
BP 809
29285 Brest Cedex,
France
;
data_I
_chemical_name_systematic
;
Bis[2-(5-methylsulfanyl-1,3,4-oxadiazol-2-yl-\k<i>N</i>^3^)phenolato-
\k<i>O</i>^1^]copper(II)
;
_chemical_name_common     ?
_chemical_formula_moiety     'C18 H14 Cu N4 O4 S2'
_chemical_formula_sum     'C18 H14 Cu N4 O4 S2'
_chemical_formula_structural     ?
_chemical_formula_iupac     '[Cu (C9 H7 N2 O2 S)2]'
_chemical_formula_weight     478.02
_chemical_melting_point     ?
_symmetry_cell_setting     monoclinic
_symmetry_space_group_name_H-M     'P 21/n'
_symmetry_space_group_name_Hall     '-P 2yn'
loop_
    _symmetry_equiv_pos_site_id
    _symmetry_equiv_pos_as_xyz
    1 x,y,z
    2 1/2-x,1/2+y,1/2-z
    3 -x,-y,-z
    4 1/2+x,1/2-y,1/2+z
_cell_length_a     12.5695(7)
_cell_length_b     4.4216(3)
_cell_length_c     17.3861(9)
_cell_angle_alpha     90.0
_cell_angle_beta     106.005(6)
_cell_angle_gamma     90.0
_cell_volume     928.81(9)
_cell_formula_units_Z     2
_cell_measurement_reflns_used     2354
_cell_measurement_theta_min     3.2464
_cell_measurement_theta_max     31.5721
_cell_measurement_temperature     170(2)
_cell_special_details
;
Least Squares Treatment of 25 SET4 setting angles.
;
_exptl_crystal_description     'Plates'
_exptl_crystal_colour     'Green'
_exptl_crystal_size_max     0.18
_exptl_crystal_size_mid     0.12
_exptl_crystal_size_min     0.09
_exptl_crystal_size_rad     ?
_exptl_crystal_density_diffrn     1.709
_exptl_crystal_density_meas     ?
_exptl_crystal_density_method     'Not Measured'
_exptl_crystal_F_000     486
_exptl_absorpt_coefficient_mu     1.436
_exptl_absorpt_correction_type     multi-scan
_exptl_absorpt_process_details     '(CrysAlis RED; Oxford Diffraction, 2007)'
_exptl_absorpt_correction_T_min     0.92642
_exptl_absorpt_correction_T_max     1.00000
_exptl_special_details
;
;
_diffrn_ambient_temperature     170(2)
_diffrn_radiation_type     'MoK\a'
_diffrn_radiation_wavelength     0.71073
_diffrn_radiation_source     'Enhance (Mo) X-ray Source'
_diffrn_radiation_monochromator     graphite
_diffrn_measurement_device_type     'Oxford Diffraction Xcalibur CCD'
_diffrn_measurement_method     '\w and \f scans'
_diffrn_detector_area_resol_mean     18.4
_diffrn_reflns_number     6693
_diffrn_reflns_av_R_equivalents     0.0367
_diffrn_reflns_av_sigmaI/netI     0.0426
_diffrn_reflns_theta_min     3.37
_diffrn_reflns_theta_max     26.37
_diffrn_reflns_theta_full     26.37
_diffrn_measured_fraction_theta_max     0.998
_diffrn_measured_fraction_theta_full     0.998
_diffrn_reflns_limit_h_min     -15
_diffrn_reflns_limit_h_max     15
_diffrn_reflns_limit_k_min     -5
_diffrn_reflns_limit_k_max     5
_diffrn_reflns_limit_l_min     -21
_diffrn_reflns_limit_l_max     14
_diffrn_reflns_reduction_process
;
;
_diffrn_standards_number     0
_diffrn_standards_interval_count     .
_diffrn_standards_interval_time     .
_diffrn_standards_decay_%     ?
loop_
    _diffrn_standard_refln_index_h
    _diffrn_standard_refln_index_k
    _diffrn_standard_refln_index_l
    ? ? ?
_refine_special_details
;
Refinement on <i>F</i>^2^ for ALL reflections except those flagged by the user
for potential systematic errors. Weighted <i>R</i>-factors <i>wR</i> and all
goodnesses of fit <i>S</i> are based on <i>F</i>^2^, conventional
<i>R</i>-factors <i>R</i> are based on <i>F</i>, with <i>F</i> set to zero for
negative <i>F</i>^2^. The observed criterion of <i>F</i>^2^ > \s(<i>F</i>^2^)
is used only for calculating -<i>R</i>-factor-obs <i>etc</i>. and is not
relevant to the choice of reflections for refinement. <i>R</i>-factors based
on <i>F</i>^2^ are statistically about twice as large as those based on
<i>F</i>, and <i>R</i>-factors based on ALL data will be even larger.
;
_reflns_number_total     1906
_reflns_number_gt     1250
_reflns_threshold_expression     I>2\s(I)
_refine_ls_structure_factor_coef     Fsqd
_refine_ls_matrix_type     full
_refine_ls_R_factor_all     0.0600
_refine_ls_R_factor_gt     0.0328
_refine_ls_wR_factor_gt     0.0623
_refine_ls_wR_factor_ref     0.0664
_refine_ls_goodness_of_fit_ref     0.990
_refine_ls_restrained_S_all     0.990
_refine_ls_number_reflns     1906
_refine_ls_number_parameters     133
_refine_ls_number_restraints     0
_refine_ls_number_constraints     ?
_refine_ls_hydrogen_treatment     constr
_refine_ls_weighting_scheme     calc
_refine_ls_weighting_details
                 'calc w=1/[\s^2^(Fo^2^)+(0.0283P)^2^] where P=(Fo^2^+2Fc^2^)/3'
_atom_sites_solution_hydrogens     geom
_atom_sites_solution_primary     direct
_atom_sites_solution_secondary     difmap
_refine_ls_shift/su_max     0.004
_refine_ls_shift/su_mean     0.001
_refine_diff_density_max     0.305
_refine_diff_density_min     -0.182
_refine_ls_extinction_method     none
loop_
    _atom_type_symbol
    _atom_type_description
    _atom_type_scat_dispersion_real
    _atom_type_scat_dispersion_imag
    _atom_type_scat_source
    S S 0.1246 0.1234 'International Tables Vol C Tables 4.2.6.8 and 6.1.1.4'
    O O 0.0106 0.0060 'International Tables Vol C Tables 4.2.6.8 and 6.1.1.4'
    N N 0.0061 0.0033 'International Tables Vol C Tables 4.2.6.8 and 6.1.1.4'
    Cu Cu 0.3201 1.2651 'International Tables Vol C Tables 4.2.6.8 and 6.1.1.4'
    H H 0.0000 0.0000 'International Tables Vol C Tables 4.2.6.8 and 6.1.1.4'
    C C 0.0033 0.0016 'International Tables Vol C Tables 4.2.6.8 and 6.1.1.4'
_computing_data_collection     'Crysalis CCD (Oxford Diffraction, 2007)'
_computing_cell_refinement     'CrysAlis CCD (Oxford Diffraction, 2007)'
_computing_data_reduction     'CrysAlis RED (Oxford Diffraction, 2007)'
_computing_structure_solution     'SIR97 (Altomare <i>et al.</i>, 1999)'
_computing_structure_refinement     'SHELXL97 (Sheldrick, 2008)'
_computing_molecular_graphics     'ATOMS (Dowty, 1995)'
_computing_publication_material
                                'WinGX (Farrugia, 1999) and PLATON (Spek, 2009)'
loop_
    _atom_site_type_symbol
    _atom_site_label
    _atom_site_fract_x
    _atom_site_fract_y
    _atom_site_fract_z
    _atom_site_U_iso_or_equiv
    _atom_site_thermal_displace_type
    _atom_site_calc_flag
    _atom_site_refinement_flags
    _atom_site_occupancy
    Cu Cu1 0.50000 0.00000 1.00000 0.03810(10)
                                             Uani . . 1.000
    S S1 0.45296(6) 0.47186(17) 0.68566(4) 0.0455(3) Uani . . 1.000
    O O1 0.58495(13) 0.1114(4) 0.79047(9) 0.0362(6) Uani . . 1.000
    O O2 0.62190(14) -0.2686(5) 1.01766(9) 0.0506(7) Uani . . 1.000
    N N1 0.51554(16) 0.0936(5) 0.89257(11) 0.0347(7) Uani . . 1.000
    N N2 0.44837(16) 0.2890(5) 0.83525(11) 0.0387(8) Uani . . 1.000
    C C1 0.59434(18) -0.0065(6) 0.86434(13) 0.0315(7) Uani . . 1.000
    C C2 0.68113(19) -0.2153(6) 0.89831(14) 0.0326(8) Uani . . 1.000
    C C3 0.68883(19) -0.3359(6) 0.97479(15) 0.0356(8) Uani . . 1.000
    C C4 0.7755(2) -0.5413(6) 1.00571(15) 0.0424(9) Uani . . 1.000
    C C5 0.8503(2) -0.6167(6) 0.96422(17) 0.0474(10) Uani . . 1.000
    C C6 0.8424(2) -0.4940(7) 0.88955(16) 0.0455(9) Uani . . 1.000
    C C7 0.7584(2) -0.2969(6) 0.85724(16) 0.0429(10) Uani . . 1.000
    C C8 0.4933(2) 0.2903(6) 0.77720(14) 0.0346(8) Uani . . 1.000
    C C9 0.3251(2) 0.6276(7) 0.69352(17) 0.0602(11) Uani . . 1.000
    H H4 0.78230 -0.62840 1.05550 0.0510 Uiso calc R 1.000
    H H5 0.90710 -0.75200 0.98660 0.0570 Uiso calc R 1.000
    H H6 0.89350 -0.54500 0.86190 0.0550 Uiso calc R 1.000
    H H7 0.75220 -0.21510 0.80690 0.0510 Uiso calc R 1.000
    H H9A 0.29080 0.74020 0.64590 0.0900 Uiso calc R 1.000
    H H9B 0.33910 0.75940 0.73910 0.0900 Uiso calc R 1.000
    H H9C 0.27680 0.46690 0.69980 0.0900 Uiso calc R 1.000
loop_
    _atom_site_aniso_label
    _atom_site_aniso_U_11
    _atom_site_aniso_U_22
    _atom_site_aniso_U_33
    _atom_site_aniso_U_12
    _atom_site_aniso_U_13
    _atom_site_aniso_U_23
    Cu1 0.0309(2) 0.0596(3) 0.0265(2) 0.0096(2) 0.0123(2) 0.0020(3)
    S1 0.0469(4) 0.0576(5) 0.0340(4) -0.0015(4) 0.0146(3) 0.0092(4)
    O1 0.0361(10) 0.0457(11) 0.0307(9) -0.0003(8) 0.0158(8) 0.0006(8)
    O2 0.0442(11) 0.0785(14) 0.0346(10) 0.0221(10) 0.0200(9) 0.0092(11)
    N1 0.0300(11) 0.0482(14) 0.0274(11) 0.0054(10) 0.0104(9) 0.0020(10)
    N2 0.0340(12) 0.0521(15) 0.0303(12) 0.0051(11) 0.0093(10) 0.0039(11)
    C1 0.0301(12) 0.0398(14) 0.0261(12) -0.0068(14) 0.0102(10) -0.0058(14)
    C2 0.0285(13) 0.0385(15) 0.0316(13) -0.0021(11) 0.0098(11) -0.0059(12)
    C3 0.0289(13) 0.0443(16) 0.0341(14) -0.0017(12) 0.0095(11) -0.0084(13)
    C4 0.0397(15) 0.0520(19) 0.0342(13) 0.0079(13) 0.0078(12) 0.0011(14)
    C5 0.0398(16) 0.0462(17) 0.0562(19) 0.0112(13) 0.0135(14) -0.0070(15)
    C6 0.0398(14) 0.0508(17) 0.0535(16) 0.0065(15) 0.0256(13) -0.0016(17)
    C7 0.0426(16) 0.0489(18) 0.0438(16) 0.0004(14) 0.0230(13) -0.0031(14)
    C8 0.0320(14) 0.0401(16) 0.0315(14) -0.0036(12) 0.0086(12) -0.0033(12)
    C9 0.060(2) 0.069(2) 0.0527(19) 0.0110(16) 0.0175(16) 0.0157(16)
_geom_special_details
;
Bond distances, angles <i>etc</i>. have been calculated using the rounded
fractional coordinates. All su's are estimated from the variances of the
(full) variance-covariance matrix. The cell e.s.d.'s are taken into account in
the estimation of distances, angles and torsion angles
;
loop_
    _geom_bond_atom_site_label_1
    _geom_bond_atom_site_label_2
    _geom_bond_site_symmetry_1
    _geom_bond_site_symmetry_2
    _geom_bond_distance
    _geom_bond_publ_flag
    Cu1 O2 . . 1.896(2) yes
    Cu1 N1 . . 1.9746(19) yes
    Cu1 O2 . 3_657 1.896(2) no
    Cu1 N1 . 3_657 1.9746(19) no
    S1 C8 . . 1.729(3) no
    S1 C9 . . 1.788(3) no
    O1 C1 . . 1.361(3) no
    O1 C8 . . 1.364(3) no
    O2 C3 . . 1.303(3) no
    N1 N2 . . 1.410(3) no
    N1 C1 . . 1.298(3) no
    N2 C8 . . 1.285(3) no
    C1 C2 . . 1.427(4) no
    C2 C3 . . 1.411(3) no
    C2 C7 . . 1.402(4) no
    C3 C4 . . 1.406(4) no
    C4 C5 . . 1.375(4) no
    C5 C6 . . 1.385(4) no
    C6 C7 . . 1.365(4) no
    C4 H4 . . 0.9300 no
    C5 H5 . . 0.9300 no
    C6 H6 . . 0.9300 no
    C7 H7 . . 0.9300 no
    C9 H9A . . 0.9600 no
    C9 H9B . . 0.9600 no
    C9 H9C . . 0.9600 no
loop_
    _geom_contact_atom_site_label_1
    _geom_contact_atom_site_label_2
    _geom_contact_distance
    _geom_contact_site_symmetry_1
    _geom_contact_site_symmetry_2
    _geom_contact_publ_flag
    Cu1 O2 3.555(2) . 1_565 no
    Cu1 C3 3.876(3) . 1_565 no
    Cu1 C4 3.991(3) . 1_565 no
    Cu1 O2 3.555(2) . 3_647 no
    Cu1 C3 3.876(3) . 3_647 no
    Cu1 C4 3.991(3) . 3_647 no
    S1 H6 3.1400 . 2_666 no
    S1 H4 3.0600 . 4_444 no
    O1 N2 2.215(3) . . no
    O1 C7 3.399(3) . 1_565 no
    O2 N2 2.928(3) . 3_657 no
    O2 C1 2.839(3) . . no
    O2 Cu1 3.555(2) . 1_545 no
    O2 N1 2.735(3) . . no
    O2 Cu1 3.555(2) . 3_647 no
    O2 N1 2.740(3) . 3_657 no
    O1 H6 2.8200 . 2_656 no
    O1 H7 2.5000 . . no
    O2 H9A 2.6200 . 4_555 no
    N1 O1 2.185(3) . . no
    N1 O2 2.735(3) . . no
    N1 C3 2.946(3) . . no
    N1 C3 3.381(3) . 1_565 no
    N1 O2 2.740(3) . 3_657 no
    N2 O1 2.215(3) . . no
    N2 O2 2.928(3) . 3_657 no
    N2 C9 3.410(3) . 2_546 no
    N2 H9C 2.8300 . . no
    N2 H9B 2.7800 . . no
    C1 C3 3.554(4) . 1_565 no
    C1 C4 3.517(4) . 1_565 no
    C1 C8 3.538(4) . 1_545 no
    C2 C4 3.543(4) . 1_565 no
    C2 C5 3.391(4) . 1_565 no
    C2 C8 3.471(4) . 1_545 no
    C3 Cu1 3.876(3) . 1_545 no
    C3 N1 3.381(3) . 1_545 no
    C3 C1 3.554(4) . 1_545 no
    C3 Cu1 3.876(3) . 3_647 no
    C4 C2 3.543(4) . 1_545 no
    C4 Cu1 3.991(3) . 1_545 no
    C4 C1 3.517(4) . 1_545 no
    C4 Cu1 3.991(3) . 3_647 no
    C5 C7 3.557(4) . 1_545 no
    C5 C2 3.391(4) . 1_545 no
    C7 O1 3.399(3) . 1_545 no
    C7 C5 3.557(4) . 1_565 no
    C8 C1 3.538(4) . 1_565 no
    C8 C2 3.471(4) . 1_565 no
    C9 N2 3.410(3) . 2_556 no
    C3 H9A 2.9300 . 4_555 no
    C4 H9A 2.7400 . 4_555 no
    C8 H9B 3.0000 . 1_545 no
    C9 H9C 2.9400 . 2_556 no
    H4 S1 3.0600 . 4_545 no
    H4 H9A 2.3100 . 4_555 no
    H6 S1 3.1400 . 2_636 no
    H6 O1 2.8200 . 2_646 no
    H7 O1 2.5000 . . no
    H9A O2 2.6200 . 4_454 no
    H9A C3 2.9300 . 4_454 no
    H9A C4 2.7400 . 4_454 no
    H9A H4 2.3100 . 4_454 no
    H9B N2 2.7800 . . no
    H9B C8 3.0000 . 1_565 no
    H9B H9C 2.2200 . 2_556 no
    H9C N2 2.8300 . . no
    H9C C9 2.9400 . 2_546 no
    H9C H9B 2.2200 . 2_546 no
loop_
    _geom_angle_atom_site_label_1
    _geom_angle_atom_site_label_2
    _geom_angle_atom_site_label_3
    _geom_angle_site_symmetry_1
    _geom_angle_site_symmetry_2
    _geom_angle_site_symmetry_3
    _geom_angle
    _geom_angle_publ_flag
    O2 Cu1 N1 . . . 89.90(8) no
    O2 Cu1 O2 . . 3_657 180.00 no
    O2 Cu1 N1 . . 3_657 90.11(8) no
    O2 Cu1 N1 3_657 . . 90.11(8) no
    N1 Cu1 N1 . . 3_657 180.00 no
    O2 Cu1 N1 3_657 . 3_657 89.90(8) no
    C8 S1 C9 . . . 98.63(13) no
    C1 O1 C8 . . . 103.37(18) no
    Cu1 O2 C3 . . . 132.15(16) no
    Cu1 N1 N2 . . . 126.93(15) no
    Cu1 N1 C1 . . . 124.81(17) no
    N2 N1 C1 . . . 108.19(19) no
    N1 N2 C8 . . . 104.5(2) no
    O1 C1 N1 . . . 110.5(2) no
    O1 C1 C2 . . . 119.7(2) no
    N1 C1 C2 . . . 129.8(2) no
    C1 C2 C3 . . . 118.7(2) no
    C1 C2 C7 . . . 120.9(2) no
    C3 C2 C7 . . . 120.4(2) no
    O2 C3 C2 . . . 124.4(2) no
    O2 C3 C4 . . . 118.9(2) no
    C2 C3 C4 . . . 116.7(2) no
    C3 C4 C5 . . . 121.7(2) no
    C4 C5 C6 . . . 121.0(2) no
    C5 C6 C7 . . . 118.9(2) no
    C2 C7 C6 . . . 121.4(2) no
    S1 C8 O1 . . . 116.41(17) no
    S1 C8 N2 . . . 130.1(2) no
    O1 C8 N2 . . . 113.5(2) no
    C3 C4 H4 . . . 119.00 no
    C5 C4 H4 . . . 119.00 no
    C4 C5 H5 . . . 120.00 no
    C6 C5 H5 . . . 119.00 no
    C5 C6 H6 . . . 121.00 no
    C7 C6 H6 . . . 121.00 no
    C2 C7 H7 . . . 119.00 no
    C6 C7 H7 . . . 119.00 no
    S1 C9 H9A . . . 109.00 no
    S1 C9 H9B . . . 109.00 no
    S1 C9 H9C . . . 109.00 no
    H9A C9 H9B . . . 109.00 no
    H9A C9 H9C . . . 110.00 no
    H9B C9 H9C . . . 109.00 no
loop_
    _geom_torsion_atom_site_label_1
    _geom_torsion_atom_site_label_2
    _geom_torsion_atom_site_label_3
    _geom_torsion_atom_site_label_4
    _geom_torsion_site_symmetry_1
    _geom_torsion_site_symmetry_2
    _geom_torsion_site_symmetry_3
    _geom_torsion_site_symmetry_4
    _geom_torsion
    _geom_torsion_publ_flag
    N1 Cu1 O2 C3 . . . . 3.7(2) no
    N1 Cu1 O2 C3 3_657 . . . -176.3(2) no
    O2 Cu1 N1 N2 . . . . 178.6(2) no
    O2 Cu1 N1 N2 3_657 . . . -1.4(2) no
    O2 Cu1 N1 C1 . . . . -4.9(2) no
    O2 Cu1 N1 C1 3_657 . . . 175.1(2) no
    C9 S1 C8 O1 . . . . 173.0(2) no
    C9 S1 C8 N2 . . . . -4.7(3) no
    C8 O1 C1 N1 . . . . -0.1(3) no
    C1 O1 C8 N2 . . . . -0.1(3) no
    C8 O1 C1 C2 . . . . 178.4(2) no
    C1 O1 C8 S1 . . . . -178.12(18) no
    Cu1 O2 C3 C2 . . . . -1.8(4) no
    Cu1 O2 C3 C4 . . . . 177.95(18) no
    C1 N1 N2 C8 . . . . -0.3(3) no
    Cu1 N1 N2 C8 . . . . 176.71(18) no
    N2 N1 C1 C2 . . . . -178.1(3) no
    N2 N1 C1 O1 . . . . 0.2(3) no
    Cu1 N1 C1 C2 . . . . 4.9(4) no
    Cu1 N1 C1 O1 . . . . -176.81(15) no
    N1 N2 C8 O1 . . . . 0.2(3) no
    N1 N2 C8 S1 . . . . 177.9(2) no
    O1 C1 C2 C7 . . . . 1.2(4) no
    N1 C1 C2 C7 . . . . 179.4(3) no
    O1 C1 C2 C3 . . . . -179.6(2) no
    N1 C1 C2 C3 . . . . -1.4(4) no
    C3 C2 C7 C6 . . . . 0.2(4) no
    C1 C2 C3 C4 . . . . 179.8(2) no
    C1 C2 C7 C6 . . . . 179.3(3) no
    C1 C2 C3 O2 . . . . -0.4(4) no
    C7 C2 C3 O2 . . . . 178.8(2) no
    C7 C2 C3 C4 . . . . -1.0(4) no
    O2 C3 C4 C5 . . . . -178.6(2) no
    C2 C3 C4 C5 . . . . 1.2(4) no
    C3 C4 C5 C6 . . . . -0.5(4) no
    C4 C5 C6 C7 . . . . -0.3(4) no
    C5 C6 C7 C2 . . . . 0.5(4) no
loop_
    _geom_hbond_atom_site_label_D
    _geom_hbond_atom_site_label_H
    _geom_hbond_atom_site_label_A
    _geom_hbond_site_symmetry_A
    _geom_hbond_distance_DH
    _geom_hbond_distance_HA
    _geom_hbond_distance_DA
    _geom_hbond_angle_DHA
    _geom_hbond_publ_flag
    C7 H7 O1 . 0.9300 2.5000 2.822(3) 100.00 ?
_iucr_refine_instructions_details
;
TITL s101-a in P 21/n
CELL  0.71073  12.5695   4.4216  17.3861   90.000  106.005   90.000
ZERR     2.00   0.0016   0.0006   0.0020    0.000    0.014    0.000
LATT   1
SYMM  1/2 - X, 1/2 + Y, 1/2 - Z
SFAC  C    H    N    O    S    CU
UNIT  36   28   8    8    4    2
SIZE  0.1  0.1  0.1
MERG   2
FMAP   2
PLAN   25
ACTA
SHEL 0.8 40
L.S.   4
WGHT    0.028300
FVAR       0.71387
C3    1    0.688828   -0.335927    0.974793    11.00000    0.02891    0.04435 =
         0.03406   -0.00841    0.00952   -0.00165
C4    1    0.775461   -0.541250    1.005710    11.00000    0.03966    0.05198 =
         0.03423    0.00110    0.00776    0.00788
AFIX  43
H4    2    0.782330   -0.628379    1.055531    11.00000   -1.20000
AFIX   0
C5    1    0.850326   -0.616662    0.964218    11.00000    0.03983    0.04616 =
         0.05623   -0.00698    0.01354    0.01120
AFIX  43
H5    2    0.907060   -0.751952    0.986620    11.00000   -1.20000
AFIX   0
C6    1    0.842443   -0.494011    0.889545    11.00000    0.03978    0.05082 =
         0.05351   -0.00163    0.02560    0.00649
AFIX  43
H6    2    0.893538   -0.545014    0.861886    11.00000   -1.20000
AFIX   0
C7    1    0.758355   -0.296911    0.857237    11.00000    0.04260    0.04890 =
         0.04377   -0.00310    0.02299    0.00042
AFIX  43
H7    2    0.752197   -0.215106    0.806916    11.00000   -1.20000
AFIX   0
C2    1    0.681128   -0.215280    0.898308    11.00000    0.02846    0.03851 =
         0.03160   -0.00587    0.00976   -0.00206
C1    1    0.594340   -0.006485    0.864342    11.00000    0.03012    0.03980 =
         0.02612   -0.00578    0.01023   -0.00680
C8    1    0.493328    0.290276    0.777202    11.00000    0.03204    0.04010 =
         0.03152   -0.00326    0.00857   -0.00358
C9    1    0.325124    0.627639    0.693521    11.00000    0.05964    0.06905 =
         0.05266    0.01574    0.01749    0.01100
AFIX  33
H9A   2    0.290819    0.740187    0.645925    11.00000   -1.50000
H9B   2    0.339090    0.759427    0.739100    11.00000   -1.50000
H9C   2    0.276818    0.466950    0.699763    11.00000   -1.50000
AFIX   0
N1    3    0.515541    0.093638    0.892569    11.00000    0.02997    0.04820 =
         0.02742    0.00195    0.01045    0.00536
N2    3    0.448372    0.289029    0.835246    11.00000    0.03402    0.05206 =
         0.03028    0.00387    0.00930    0.00514
O2    4    0.621897   -0.268636    1.017662    11.00000    0.04422    0.07851 =
         0.03460    0.00922    0.02004    0.02214
O1    4    0.584947    0.111412    0.790469    11.00000    0.03611    0.04573 =
         0.03068    0.00056    0.01581   -0.00028
S1    5    0.452965    0.471863    0.685656    11.00000    0.04690    0.05763 =
         0.03400    0.00916    0.01456   -0.00148
CU1   6    0.500000    0.000000    1.000000    10.50000    0.03086    0.05960 =
         0.02646    0.00200    0.01232    0.00960
HKLF    4
REM  s101-a in P 21/n
REM R1 =  0.0328 for   1250 Fo > 4sig(Fo)  and  0.0600 for all   1906 data
REM    133 parameters refined using      0 restraints
END
WGHT      0.0384      0.0000
REM Highest difference peak  0.305,  deepest hole -0.182,  1-sigma level  0.062
Q1    1   0.4910  0.4203  0.7391  11.00000  0.05    0.29
Q2    1   0.5243  0.0871  0.9390  11.00000  0.05    0.29
Q3    1   0.7145 -0.4879  0.9814  11.00000  0.05    0.24
Q4    1   0.4479  0.1597  0.9648  11.00000  0.05    0.22
Q5    1   0.4210  0.0538  0.9986  11.00000  0.05    0.22
Q6    1   0.3782  0.5275  0.6844  11.00000  0.05    0.21
Q7    1   0.8338 -0.4982  0.9846  11.00000  0.05    0.21
Q8    1   0.3605  0.5039  0.6633  11.00000  0.05    0.21
Q9    1   0.6999 -0.2189  0.9394  11.00000  0.05    0.21
Q10   1   0.5814  0.0076  0.8363  11.00000  0.05    0.20
Q11   1   0.4043  0.3076  0.6747  11.00000  0.05    0.20
Q12   1   0.8261 -0.4540  0.8594  11.00000  0.05    0.19
Q13   1   0.7625 -0.2600  0.8392  11.00000  0.05    0.19
Q14   1   0.6766 -0.2827  0.9258  11.00000  0.05    0.19
Q15   1   0.8238 -0.3726  0.8790  11.00000  0.05    0.19
Q16   1   0.6204 -0.1653  0.8763  11.00000  0.05    0.18
Q17   1   0.7819 -0.6074  0.9655  11.00000  0.05    0.18
Q18   1   0.4827  0.4118  0.8190  11.00000  0.05    0.18
Q19   1   0.5541  0.0539  1.0587  11.00000  0.05    0.18
Q20   1   0.5144  0.5004  0.6659  11.00000  0.05    0.18
Q21   1   0.8774 -0.5074  0.9288  11.00000  0.05    0.17
Q22   1   0.5393 -0.0311  0.8753  11.00000  0.05    0.17
Q23   1   0.8249 -0.6360  0.9151  11.00000  0.05    0.17
Q24   1   0.4099  0.3380  0.6453  11.00000  0.05    0.17
Q25   1   0.4077  0.4052  0.6234  11.00000  0.05    0.17
#===END
;
