# Supplementary material for: Bis[2-(5-methyl­sulfanyl-1,3,4-oxadiazol-2-yl-κN 3)phenolato-κO 1]copper(II)
Source: Acta Crystallogr Sect E Struct Rep Online. 2012 Jun 20;68(Pt 7):m943. doi: 10.1107/S1600536812026815 (PMC3393202; doi:10.1107/S1600536812026815)
Supplement: Supplementary file 2 [file e-68-0m943-Isup2.hkl]

#
# h,k,l, Fc-squared, Fo-squared, sigma(Fo-squared) and status flag
#
data_I
_shelx_title ' s101-a in P 21/n'
_shelx_refln_list_code          4
_shelx_F_calc_maximum      184.83
_exptl_crystal_F_000       486.00
_reflns_d_resolution_high  0.8001
 
loop_
 _symmetry_equiv_pos_as_xyz
 'x, y, z'
 '-x+1/2, y+1/2, -z+1/2'
 '-x, -y, -z'
 'x-1/2, -y-1/2, z-1/2'
 
_cell_length_a    12.5695
_cell_length_b     4.4216
_cell_length_c    17.3861
_cell_angle_alpha  90.000
_cell_angle_beta  106.005
_cell_angle_gamma  90.000
 
_shelx_F_squared_multiplier     1.000
 
loop_
 _refln_index_h
 _refln_index_k
 _refln_index_l
 _refln_F_squared_calc
 _refln_F_squared_meas
 _refln_F_squared_sigma
 _refln_observed_status
   2   0   0     6947.03     7902.65     36.10 o
   4   0   0     3071.70     3055.90     47.61 o
   6   0   0     1875.21     1844.97     60.95 o
   8   0   0      245.79      231.00     16.81 o
  10   0   0      142.39      165.09     21.32 o
  12   0   0      324.33      305.15     32.56 o
  14   0   0       22.85       18.03     26.05 o
   1   1   0     3228.06     3426.33     15.60 o
   2   1   0     2366.77     2701.28     16.47 o
   3   1   0       29.03       23.89      7.58 o
   4   1   0       52.75       46.16      7.63 o
   5   1   0      544.71      499.30     11.88 o
   6   1   0       14.44       40.51      8.02 o
   7   1   0     1752.72     1712.52     20.38 o
   8   1   0      114.17      115.31     10.15 o
   9   1   0     2241.74     2137.77     44.74 o
  10   1   0        1.13       17.05      9.36 o
  11   1   0      947.53      941.76     21.87 o
  12   1   0        0.42       12.72     16.28 o
  13   1   0      937.40      959.94     26.79 o
  14   1   0      129.42      112.17     19.04 o
   0   2   0     1903.88     1843.11     16.28 o
   1   2   0       15.12       13.57      5.65 o
   2   2   0     3425.73     3325.22     29.39 o
   3   2   0      961.91     1086.32     14.98 o
   4   2   0     1059.28     1004.38     15.55 o
   5   2   0     1302.15     1305.35     18.05 o
   6   2   0      214.98      228.78     11.84 o
   7   2   0       25.98       19.21     10.58 o
   8   2   0       93.48      108.60     11.78 o
   9   2   0        1.95        4.01     10.89 o
  10   2   0       44.34       53.08     11.98 o
  11   2   0       65.74       63.90     17.19 o
  12   2   0       52.00       35.31     18.37 o
  13   2   0       22.10       38.65     16.12 o
  14   2   0       90.26      105.25     18.95 o
   1   3   0      373.02      391.22     10.89 o
   2   3   0      157.60      162.33      8.96 o
   3   3   0       37.31       27.67      8.20 o
   4   3   0       23.69       22.22      8.79 o
   5   3   0      419.89      426.29     13.01 o
   6   3   0        2.42        6.46      9.99 o
   7   3   0      382.94      374.43     14.74 o
   8   3   0        3.48       10.20     10.15 o
   9   3   0      474.41      458.58     19.51 o
  10   3   0        6.23        7.12     12.37 o
  11   3   0      326.39      336.81     40.25 o
  12   3   0       98.86      106.42     19.52 o
   0   4   0      623.35      638.90     29.44 o
   1   4   0       17.54       20.49     12.68 o
   2   4   0      282.56      276.06     16.40 o
   3   4   0       80.66       74.57     13.71 o
   4   4   0      177.32      214.81     15.65 o
   5   4   0        3.31        4.67     12.80 o
   6   4   0       28.35       24.93     13.68 o
   7   4   0       90.28      106.10     14.70 o
   8   4   0       39.04       42.72     12.96 o
   9   4   0        2.29       -1.81     16.53 o
  10   4   0        4.81       32.51     20.23 o
   1   5   0       15.05       16.02     17.93 o
   2   5   0       18.80        4.34     18.01 o
   3   5   0       20.41       23.14     17.76 o
   4   5   0       21.83        5.70     20.09 o
   5   5   0       19.26       20.18     24.48 o
   6   5   0        6.56        2.18     19.66 o
 -15   0   1       14.34       22.29     26.17 o
 -13   0   1      202.73      210.20     24.84 o
 -11   0   1     1854.31     1760.59     41.56 o
  -9   0   1     3018.76     2904.78     60.74 o
  -7   0   1     7152.25     6990.52     91.90 o
  -5   0   1     4158.65     4150.67     24.52 o
  -3   0   1     7775.07     8495.35     43.62 o
   3   0   1     1829.88     1793.92     51.85 o
   5   0   1        3.41        4.79      4.77 o
   7   0   1       14.16       18.50     13.18 o
   9   0   1      397.68      384.91     20.73 o
  11   0   1     1313.80     1256.89     27.67 o
  13   0   1      299.61      311.33     29.88 o
 -15   1   1      150.04      132.88     19.73 o
 -14   1   1       24.11       36.54     17.82 o
 -13   1   1       26.49       33.41     16.70 o
 -12   1   1      222.20      220.81     18.13 o
 -11   1   1       40.89       33.52     15.05 o
 -10   1   1      750.83      735.16     14.60 o
  -9   1   1      156.48      151.67     11.05 o
  -8   1   1       78.14       84.52      9.92 o
  -7   1   1       31.97       40.90      8.78 o
  -6   1   1        3.05       13.95      7.94 o
  -5   1   1       26.08       26.17      7.83 o
  -4   1   1       81.34       99.70      8.03 o
  -3   1   1     3589.33     3738.35     24.45 o
  -2   1   1      743.53      697.30      9.75 o
  -1   1   1       72.32       76.39      5.67 o
   0   1   1     1857.58     1893.33     15.25 o
   1   1   1     8837.60     9762.19     24.59 o
   2   1   1    34163.70    38601.97     60.45 o
   3   1   1     2266.28     2500.87     21.92 o
   4   1   1     8465.37     8824.58     64.52 o
   5   1   1      250.97      289.32     11.13 o
   6   1   1     2856.24     2774.95     29.69 o
   7   1   1       31.77       25.91      8.00 o
   8   1   1     1029.27     1019.33     29.37 o
   9   1   1        0.11        5.06      8.34 o
  10   1   1      411.65      423.81     16.99 o
  11   1   1        6.88       17.95     13.97 o
  12   1   1      177.37      187.56     21.08 o
  13   1   1       14.64       29.13     16.22 o
  14   1   1       61.65       59.05     19.42 o
 -14   2   1       26.83       22.40     18.03 o
 -13   2   1      117.09      116.02     17.75 o
 -12   2   1      165.94      165.05     17.55 o
 -11   2   1      422.61      447.14     22.51 o
 -10   2   1      122.04      122.76     12.08 o
  -9   2   1     1026.24     1009.78     19.77 o
  -8   2   1       26.68       27.52     10.61 o
  -7   2   1     1240.92     1214.39     19.53 o
  -6   2   1        0.23        2.42      9.44 o
  -5   2   1     1583.31     1415.99     18.62 o
  -4   2   1      140.42      143.46     10.11 o
  -3   2   1     1852.13     1815.72     18.15 o
  -2   2   1      206.87      208.38      8.70 o
  -1   2   1      119.93      110.20      7.18 o
   0   2   1      131.13      128.55      6.72 o
   1   2   1        7.96        5.59      4.78 o
   2   2   1     1189.85     1246.64     13.28 o
   3   2   1     3867.51     4122.56     23.59 o
   4   2   1        1.00        6.88      7.65 o
   5   2   1        2.31        7.80      7.78 o
   6   2   1      116.91      127.48      9.68 o
   7   2   1      131.42      140.79      9.86 o
   8   2   1        3.61        2.61      8.88 o
   9   2   1      414.75      416.81     17.17 o
  10   2   1       10.22       10.20     13.04 o
  11   2   1      506.81      517.13     19.81 o
  12   2   1       10.07       23.24     18.48 o
  13   2   1      321.70      310.10     22.97 o
 -12   3   1       67.08       78.95     18.95 o
 -11   3   1       11.14       21.31     16.38 o
 -10   3   1       95.37       82.93     13.50 o
  -9   3   1       30.72       32.53     12.27 o
  -8   3   1       54.64       54.11     12.07 o
  -7   3   1        0.90        6.03     10.91 o
  -6   3   1       42.78       39.38     10.43 o
  -5   3   1       10.98       19.07      9.97 o
  -4   3   1       85.83       78.36      9.16 o
  -3   3   1      147.65      164.14     14.78 o
  -2   3   1      598.43      617.22     13.21 o
  -1   3   1      955.66      924.60     17.31 o
   0   3   1     1264.74     1244.24     39.16 o
   1   3   1      111.22      116.86      6.54 o
   2   3   1     1127.34     1076.75     15.63 o
   3   3   1       15.05        9.62      7.95 o
   4   3   1      854.38      843.71     15.21 o
   5   3   1       90.54       97.58     10.05 o
   6   3   1      213.18      215.39     11.59 o
   7   3   1      108.80      105.86     10.83 o
   8   3   1      187.22      185.06     11.92 o
   9   3   1      149.78      128.38     13.75 o
  10   3   1      115.12      120.81     14.30 o
  11   3   1        4.41       13.15     17.23 o
  12   3   1       14.43       32.12     16.98 o
 -10   4   1       76.99      112.43     55.12 o
  -9   4   1      101.76      112.81     30.29 o
  -8   4   1        2.17       18.65     13.33 o
  -7   4   1      278.79      259.95     16.45 o
  -6   4   1       38.59       41.07     13.87 o
  -5   4   1      283.84      285.39     15.76 o
  -4   4   1       13.41       23.35     12.91 o
  -3   4   1      273.35      276.45     15.43 o
  -2   4   1        1.36        8.08     12.36 o
  -1   4   1      103.22       99.70     12.29 o
   0   4   1        0.38       -4.02     13.17 o
   1   4   1      133.04      132.98     14.93 o
   2   4   1       23.04       27.04     13.09 o
   3   4   1       38.80       26.40     13.47 o
   4   4   1       14.73       12.59     12.64 o
   5   4   1       56.81       50.64     13.74 o
   6   4   1       18.77       18.19     13.25 o
   7   4   1       51.40       62.95     14.39 o
   8   4   1        2.41       -2.41     15.66 o
   9   4   1       18.77       32.37     17.67 o
  10   4   1        3.36        9.74     20.68 o
  -6   5   1        0.44       22.87     25.44 o
  -5   5   1       47.58       39.33     21.17 o
  -4   5   1        0.94       -5.40     17.09 o
  -3   5   1        3.40        5.54     17.52 o
  -2   5   1        3.47        9.16     17.34 o
  -1   5   1       39.86       49.84     17.63 o
   0   5   1       14.04       15.55     18.49 o
   1   5   1       14.69       13.98     18.23 o
   2   5   1       77.20       82.52     22.18 o
   3   5   1       18.29       16.51     20.51 o
   4   5   1       15.37       16.24     19.99 o
   5   5   1        5.29        1.58     19.63 o
   6   5   1       59.44       44.93     20.26 o
 -14   0   2      189.49      178.13     28.68 o
 -12   0   2       16.66       16.73     22.09 o
 -10   0   2     1530.31     1544.73     37.42 o
  -8   0   2     2994.07     2841.11     64.65 o
  -6   0   2      665.26      601.76     24.41 o
  -4   0   2      206.77      223.07      7.12 o
  -2   0   2     6293.69     6821.99     30.74 o
   2   0   2       15.56       14.52     10.16 o
   4   0   2     1044.44      945.94     19.54 o
   6   0   2     6979.90     6967.56     52.73 o
   8   0   2     1961.37     1833.95     33.52 o
  10   0   2      491.40      441.75     23.05 o
  12   0   2      602.98      609.93     23.53 o
  14   0   2      125.78      150.17     28.64 o
 -15   1   2        0.97      -10.49     18.57 o
 -14   1   2       57.28       46.22     19.19 o
 -13   1   2       10.81        4.95     15.46 o
 -12   1   2        6.35       10.65     16.30 o
 -11   1   2      124.28      107.78     12.40 o
 -10   1   2       56.21       55.63      9.44 o
  -9   1   2      703.96      725.80     14.67 o
  -8   1   2      187.73      204.04     10.02 o
  -7   1   2     3393.47     3447.82     45.30 o
  -6   1   2      612.51      673.04     12.89 o
  -5   1   2     4326.24     4464.26     25.51 o
  -4   1   2      550.03      551.76     10.98 o
  -3   1   2     2300.65     2191.07     19.39 o
  -2   1   2       54.82       64.55      5.98 o
  -1   1   2    11844.65    13052.48     59.76 o
   0   1   2      289.03      291.02      8.77 o
   1   1   2     3802.01     4015.33     39.97 o
   2   1   2    10980.90    11960.93     92.31 o
   3   1   2     3057.39     3136.35     28.55 o
   4   1   2     1351.54     1441.56     14.06 o
   5   1   2     4013.38     4182.81     54.49 o
   6   1   2      151.20      136.45      6.75 o
   7   1   2       90.68       86.53      6.17 o
   8   1   2       59.30       69.28      9.03 o
   9   1   2        1.94       11.57     12.24 o
  10   1   2       19.42       26.34     13.02 o
  11   1   2       64.95       72.21     14.05 o
  12   1   2        0.01       15.42     17.35 o
  13   1   2      363.46      420.79     24.74 o
  14   1   2       15.12        9.26     18.70 o
 -14   2   2      311.46      347.86     21.70 o
 -13   2   2       27.41       29.94     16.26 o
 -12   2   2      552.61      597.87     48.38 o
 -11   2   2       78.60       87.31     13.63 o
 -10   2   2      150.77      147.16     11.63 o
  -9   2   2        3.75       10.58      9.85 o
  -8   2   2     1164.38     1174.64     20.09 o
  -7   2   2       73.99       81.35     10.34 o
  -6   2   2      177.16      171.35     11.22 o
  -5   2   2      236.68      239.01     11.14 o
  -4   2   2       30.87       31.17      9.02 o
  -3   2   2        0.18       -0.27      7.30 o
  -2   2   2       56.05       64.86      8.04 o
  -1   2   2       74.52       76.47      6.58 o
   0   2   2      319.46      297.03      7.91 o
   1   2   2      664.07      666.75     14.06 o
   2   2   2     1266.60     1234.15     21.58 o
   3   2   2      870.62      806.98     18.04 o
   4   2   2     8288.34     8255.79     43.12 o
   5   2   2       93.49       92.67      8.84 o
   6   2   2     2093.66     2060.36     20.24 o
   7   2   2       15.20       11.29      8.61 o
   8   2   2      774.85      760.28     16.08 o
   9   2   2       14.64       27.31     10.05 o
  10   2   2      673.18      647.41     20.17 o
  11   2   2       54.55       42.80     14.80 o
  12   2   2      221.05      196.19     22.40 o
  13   2   2        6.70       44.79     21.51 o
 -13   3   2        3.01       14.16     17.37 o
 -12   3   2      147.70      145.19     18.76 o
 -11   3   2       19.39       38.93     13.94 o
 -10   3   2      152.90      155.20     15.08 o
  -9   3   2      252.73      269.16     13.38 o
  -8   3   2      121.55      116.01     13.03 o
  -7   3   2      357.05      362.69     14.94 o
  -6   3   2       41.72       32.19     10.89 o
  -5   3   2      584.21      579.88     15.44 o
  -4   3   2       29.13       36.55      9.55 o
  -3   3   2     1207.06     1189.76     17.79 o
  -2   3   2      141.44      163.53     10.06 o
  -1   3   2     1170.22     1137.21     24.19 o
   0   3   2       36.04       39.94      7.42 o
   1   3   2      805.25      821.31     18.89 o
   2   3   2       75.08       65.25      5.94 o
   3   3   2       36.60       30.35      7.14 o
   4   3   2       10.36       13.55      8.34 o
   5   3   2       53.21       56.82      9.57 o
   6   3   2       21.80       15.30      9.78 o
   7   3   2      205.35      176.83     11.59 o
   8   3   2       13.02       25.33     12.01 o
   9   3   2       23.44       15.46     12.50 o
  10   3   2        0.05       -6.44     12.76 o
  11   3   2       33.15       51.88     14.71 o
  12   3   2        7.67      -23.27     31.24 o
 -10   4   2      136.00      174.73     23.08 o
  -9   4   2        0.04       -7.01     13.08 o
  -8   4   2      125.67      121.34     15.19 o
  -7   4   2        0.01        3.59     13.64 o
  -6   4   2       12.42       13.39     12.82 o
  -5   4   2       11.78       -1.36     12.36 o
  -4   4   2        0.80       19.40     12.43 o
  -3   4   2       24.14       34.99     15.39 o
  -2   4   2       12.89        4.84     15.47 o
  -1   4   2       44.44       57.59     14.45 o
   0   4   2       48.93       49.27     13.79 o
   1   4   2      370.61      346.12     17.09 o
   2   4   2       31.56       24.89     14.01 o
   3   4   2       57.37       40.17     14.29 o
   4   4   2       58.34       68.05     14.61 o
   5   4   2       31.41       34.97     13.59 o
   6   4   2       43.46       57.69     14.09 o
   7   4   2        8.61        4.45     13.34 o
   8   4   2       52.89       53.14     17.25 o
   9   4   2       33.54        9.34     16.63 o
  -6   5   2       18.76       18.06     18.06 o
  -5   5   2       85.38       75.12     18.09 o
  -4   5   2        8.99       17.79     18.48 o
  -3   5   2       93.61       98.09     19.58 o
  -2   5   2        7.32       -3.55     18.18 o
  -1   5   2      123.01      146.83     19.16 o
   0   5   2       24.32       45.67     18.24 o
   1   5   2      106.54      124.87     22.01 o
   2   5   2       24.04       24.52     20.82 o
   3   5   2      127.36      122.08     22.23 o
   4   5   2        4.34        4.42     20.23 o
   5   5   2        4.83        4.97     19.08 o
 -15   0   3      124.89      121.84     27.16 o
 -13   0   3      146.42      171.21     27.67 o
 -11   0   3       26.97       26.68     22.48 o
  -9   0   3       20.15       17.48     11.32 o
  -7   0   3        3.63       14.59     12.41 o
  -5   0   3     4261.33     4611.25     59.77 o
  -3   0   3      411.71      426.83     14.01 o
  -1   0   3       93.38      119.92      5.53 o
   1   0   3    13133.94    14504.95     68.84 o
   3   0   3      558.77      503.75     18.56 o
   5   0   3     1715.04     1652.94     27.31 o
   7   0   3     4310.51     4380.67     47.70 o
   9   0   3      237.87      251.41     20.43 o
  11   0   3       21.19       32.44     18.00 o
  13   0   3       20.29       42.60     23.94 o
 -15   1   3        0.60       -3.68     17.56 o
 -14   1   3       68.67       66.38     17.95 o
 -13   1   3        2.81       24.30     16.74 o
 -12   1   3      405.75      426.53     20.10 o
 -11   1   3      453.34      447.32     17.61 o
 -10   1   3      455.98      449.67     16.66 o
  -9   1   3      192.19      193.77     10.50 o
  -8   1   3     1444.85     1388.34     17.46 o
  -7   1   3      218.67      193.79      9.10 o
  -6   1   3     4366.06     4412.75     24.02 o
  -5   1   3      115.99      108.42      7.35 o
  -4   1   3     2853.44     2763.93     29.08 o
  -3   1   3      470.24      472.80      9.82 o
  -2   1   3      300.54      293.44      6.75 o
  -1   1   3        2.17        0.23      4.54 o
   0   1   3     3505.94     3671.36     20.67 o
   1   1   3     1160.38     1145.85     16.06 o
   2   1   3      771.08      748.98     10.60 o
   3   1   3      879.55      943.87     10.62 o
   4   1   3      305.05      283.44      7.56 o
   5   1   3      438.92      443.87      8.36 o
   6   1   3      792.70      781.52     14.17 o
   7   1   3       23.75       21.34      4.75 o
   8   1   3     1899.44     1974.62     34.43 o
   9   1   3       10.43       22.43     14.96 o
  10   1   3      502.28      524.22     19.76 o
  11   1   3        0.30       16.68     13.82 o
  12   1   3      345.29      353.91     19.22 o
  13   1   3        4.03       10.97     19.81 o
  14   1   3      273.19      279.22     25.12 o
 -14   2   3        1.85       14.09     16.89 o
 -13   2   3       78.12      110.31     19.78 o
 -12   2   3       14.82       16.77     18.06 o
 -11   2   3       38.82       37.41     13.83 o
 -10   2   3       77.02       68.13     13.08 o
  -9   2   3      293.18      269.05     12.23 o
  -8   2   3      162.07      173.88     10.57 o
  -7   2   3      389.77      379.75     11.81 o
  -6   2   3      201.61      211.51      9.82 o
  -5   2   3     1386.53     1423.13     15.96 o
  -4   2   3      241.56      259.94      8.84 o
  -3   2   3     2152.64     2090.18     16.66 o
  -2   2   3      235.66      236.98      7.63 o
  -1   2   3     3053.21     2984.71     24.97 o
   0   2   3        0.49        2.39      8.03 o
   1   2   3     3339.67     3208.00     24.44 o
   2   2   3       13.89       14.63      6.50 o
   3   2   3     6645.23     6697.00     68.03 o
   4   2   3     1158.39     1153.20     18.27 o
   5   2   3     1444.86     1396.86     18.20 o
   6   2   3        5.26        4.33      8.44 o
   7   2   3      251.50      244.39     11.05 o
   8   2   3       12.66       20.10     10.08 o
   9   2   3        4.60        0.90     12.94 o
  10   2   3       21.00       45.79     13.99 o
  11   2   3       13.23       12.50     14.50 o
  12   2   3        2.84        1.24     19.02 o
  13   2   3        1.67       12.61     20.95 o
 -13   3   3        0.07       17.05     19.00 o
 -12   3   3      166.55      180.67     20.18 o
 -11   3   3      106.51      106.54     15.10 o
 -10   3   3      562.86      580.14     18.99 o
  -9   3   3       36.29       34.80     10.98 o
  -8   3   3      360.58      345.61     13.22 o
  -7   3   3        0.30       -3.76      9.20 o
  -6   3   3     1511.95     1478.26     30.24 o
  -5   3   3       19.39       24.17      8.12 o
  -4   3   3       23.24       23.27      7.39 o
  -3   3   3       19.33       24.74      8.99 o
  -2   3   3        6.87       14.33      7.62 o
  -1   3   3        1.59        5.05      6.93 o
   0   3   3       57.04       52.41      9.60 o
   1   3   3        0.23        0.21     11.77 o
   2   3   3       42.10       48.35     12.57 o
   3   3   3      231.00      221.30      9.96 o
   4   3   3        4.22        0.39      8.36 o
   5   3   3     1140.98     1060.86     23.41 o
   6   3   3      508.92      473.56     15.71 o
   7   3   3      143.98      115.74     10.86 o
   8   3   3       79.53       92.33     11.26 o
   9   3   3        0.84        3.64     10.75 o
  10   3   3      187.92      194.54     30.36 o
  11   3   3        2.62       -3.75     21.26 o
 -10   4   3       14.59       50.20     32.79 o
  -9   4   3       51.55       63.15     16.61 o
  -8   4   3       14.59       65.90     21.70 o
  -7   4   3      136.88      146.59     19.39 o
  -6   4   3      108.81      121.93     18.23 o
  -5   4   3        7.14       13.89     16.83 o
  -4   4   3      105.45      110.68     16.18 o
  -3   4   3       76.42       81.15     16.49 o
  -2   4   3       17.71       36.17     18.89 o
  -1   4   3      220.12      252.91     16.56 o
   0   4   3        0.49        1.42     13.23 o
   1   4   3      541.66      562.39     20.05 o
   2   4   3        3.76       12.24     13.55 o
   3   4   3      363.95      369.82     17.71 o
   4   4   3      104.13       87.30     14.87 o
   5   4   3       81.29      111.48     14.89 o
   6   4   3       25.34       34.73     14.68 o
   7   4   3      102.70       72.37     17.64 o
   8   4   3       72.89       80.67     17.52 o
   9   4   3        1.08        3.72     17.04 o
  -6   5   3       73.44       63.45     18.97 o
  -5   5   3        1.03        9.84     17.89 o
  -4   5   3       83.55       87.57     19.06 o
  -3   5   3       29.79       30.64     18.14 o
  -2   5   3        2.42       10.27     17.56 o
  -1   5   3        0.16       13.02     17.96 o
   0   5   3       50.97       42.79     20.63 o
   1   5   3        6.14        3.47     21.52 o
   2   5   3       52.89       47.14     21.85 o
   3   5   3        6.98       -4.84     25.77 o
   4   5   3       18.90       16.07     16.55 o
   5   5   3        0.76       -9.02     16.77 o
 -14   0   4      341.89      316.85     31.84 o
 -12   0   4        2.17        8.52     22.99 o
 -10   0   4      875.35      836.58     21.77 o
  -8   0   4     2426.78     2425.96     35.30 o
  -6   0   4     1037.41      915.01     21.70 o
  -4   0   4     3591.60     3603.39     33.25 o
  -2   0   4    10709.49    11783.91     56.28 o
   0   0   4     2676.60     2779.92     33.13 o
   2   0   4      657.55      678.67     19.85 o
   4   0   4       50.68       57.36     13.35 o
   6   0   4     1047.97     1091.95     35.39 o
   8   0   4      519.09      515.66     24.35 o
  10   0   4      701.91      704.56     31.64 o
  12   0   4      200.06      219.80     23.87 o
  14   0   4      225.16      284.15     32.05 o
 -15   1   4      431.41      460.18     24.28 o
 -14   1   4        0.56        0.90     17.48 o
 -13   1   4      428.63      463.23     21.83 o
 -12   1   4       32.97       25.96     13.89 o
 -11   1   4       10.27       14.45     13.65 o
 -10   1   4      632.43      612.84     18.42 o
  -9   1   4      103.36       93.87      8.54 o
  -8   1   4      528.17      495.01     11.24 o
  -7   1   4      117.65      121.51      7.61 o
  -6   1   4       22.44       15.19      6.54 o
  -5   1   4       12.13       20.40      6.39 o
  -4   1   4      104.85       99.86      7.17 o
  -3   1   4     1701.99     1722.70     22.12 o
  -2   1   4      446.64      430.38      6.99 o
  -1   1   4      211.51      205.24      6.77 o
   0   1   4      832.15      882.01     18.79 o
   1   1   4      608.00      540.68     10.22 o
   2   1   4       25.43       22.54      6.67 o
   3   1   4     1997.98     1894.63     29.61 o
   4   1   4      170.16      151.75      6.85 o
   5   1   4     3124.91     3056.09     43.47 o
   6   1   4      182.79      174.82      9.44 o
   7   1   4     1267.16     1223.56     20.00 o
   8   1   4      186.59      190.78     17.14 o
   9   1   4      757.17      787.20     24.11 o
  10   1   4       18.00       18.74     16.32 o
  11   1   4       31.37       31.49     14.65 o
  12   1   4       16.70       33.12     15.96 o
  13   1   4       54.23       53.38     21.45 o
 -14   2   4        6.63       39.33     20.22 o
 -13   2   4       26.53       50.92     19.06 o
 -12   2   4       41.06       43.69     14.34 o
 -11   2   4       47.94       61.09     13.72 o
 -10   2   4       25.56       29.20     12.52 o
  -9   2   4      246.08      226.49     11.49 o
  -8   2   4      644.99      628.12     14.28 o
  -7   2   4      229.86      233.61     10.59 o
  -6   2   4     2118.30     2170.55     20.15 o
  -5   2   4      180.77      184.38      8.84 o
  -4   2   4     6358.04     6374.81     57.82 o
  -3   2   4        2.54        0.47      5.12 o
  -2   2   4     1432.78     1356.94     20.84 o
  -1   2   4        7.70        8.83      3.95 o
   0   2   4      244.73      220.56     10.84 o
   1   2   4        2.10        2.25      4.02 o
   2   2   4      254.56      262.72      9.47 o
   3   2   4      338.48      309.12      9.90 o
   4   2   4      591.82      575.42     10.78 o
   5   2   4      459.63      449.52     13.89 o
   6   2   4      195.58      179.18      8.84 o
   7   2   4      149.11      156.55     10.89 o
   8   2   4        8.12        5.37      9.84 o
   9   2   4      113.63       91.10     13.88 o
  10   2   4       73.09       77.16     14.12 o
  11   2   4        7.56        7.48     15.14 o
  12   2   4       69.50       58.53     16.01 o
  13   2   4        5.90       53.73     24.75 o
 -13   3   4       87.30      113.54     19.58 o
 -12   3   4        3.99       15.88     14.45 o
 -11   3   4      125.37      134.57     15.54 o
 -10   3   4       16.39       22.81     13.33 o
  -9   3   4      257.29      244.55     12.94 o
  -8   3   4       70.20       78.41     10.44 o
  -7   3   4        1.82        5.47      8.92 o
  -6   3   4        8.69       14.06      8.80 o
  -5   3   4      217.68      219.44     11.94 o
  -4   3   4      368.27      362.31     12.06 o
  -3   3   4        8.63        7.41      7.99 o
  -2   3   4      298.50      280.28      9.68 o
  -1   3   4      172.64      176.40     11.78 o
   0   3   4      107.21      109.54     11.57 o
   1   3   4      494.35      503.04     16.85 o
   2   3   4      127.39      142.11     13.79 o
   3   3   4     1123.99     1112.22     21.52 o
   4   3   4        0.86        9.01     11.95 o
   5   3   4     2073.72     1986.71     29.91 o
   6   3   4      186.97      187.13     13.80 o
   7   3   4      476.45      543.77     22.04 o
   8   3   4        0.15       -0.40     15.57 o
   9   3   4      289.61      268.19     25.54 o
  10   3   4       49.08       56.14     39.86 o
  11   3   4       64.59       55.41     22.94 o
 -10   4   4      147.82      131.74     36.02 o
  -9   4   4       46.44       98.35     31.72 o
  -8   4   4      339.30      354.56     26.54 o
  -7   4   4        1.43        5.57     16.40 o
  -6   4   4      271.56      302.05     21.59 o
  -5   4   4        3.47       16.91     17.11 o
  -4   4   4      638.92      661.42     22.49 o
  -3   4   4       27.42       46.14     15.97 o
  -2   4   4      224.32      230.65     21.73 o
  -1   4   4      223.65      208.89     16.68 o
   0   4   4        7.52        8.05     14.57 o
   1   4   4       47.85       47.54     14.40 o
   2   4   4      238.77      217.60     16.64 o
   3   4   4       58.97       45.09     13.96 o
   4   4   4      103.95      115.61     15.76 o
   5   4   4       26.41       10.44     14.24 o
   6   4   4       32.91       55.74     14.44 o
   7   4   4       44.30       37.82     17.62 o
   8   4   4       89.20       83.03     19.73 o
   9   4   4        1.77       15.19     23.84 o
  -6   5   4        1.02       13.49     18.02 o
  -5   5   4       18.22       27.93     17.27 o
  -4   5   4        0.32       12.21     17.54 o
  -3   5   4       65.94       72.98     18.36 o
  -2   5   4       18.90       13.50     18.35 o
  -1   5   4        3.92        2.00     20.96 o
   0   5   4       25.56       38.45     16.63 o
   1   5   4        7.61       13.73     15.87 o
   2   5   4        1.63       14.87     16.23 o
   3   5   4      153.72      178.00     18.88 o
   4   5   4        0.53        9.37     15.52 o
   5   5   4       51.37       41.67     17.10 o
 -15   0   5      513.83      548.43     35.96 o
 -13   0   5     1199.74     1243.49     49.09 o
 -11   0   5     1575.46     1535.66     39.69 o
  -9   0   5     2484.29     2444.18     74.78 o
  -7   0   5       42.66       26.69     13.42 o
  -5   0   5      224.62      263.17     15.77 o
  -3   0   5        4.04        8.13      6.99 o
  -1   0   5     1152.32     1114.59     13.22 o
   1   0   5      569.28      538.18     10.03 o
   3   0   5     1959.35     1985.38     28.00 o
   5   0   5      120.07       87.04     15.36 o
   7   0   5     3916.00     3988.38     49.78 o
   9   0   5      821.85      786.41     29.17 o
  11   0   5      322.77      326.22     25.76 o
  13   0   5       37.73       53.44     35.27 o
 -15   1   5       16.77       13.21     18.42 o
 -14   1   5       43.52       46.72     17.43 o
 -13   1   5       14.76       20.79     18.45 o
 -12   1   5      198.65      188.06     15.89 o
 -11   1   5        1.31        1.71     12.93 o
 -10   1   5        2.38        5.79     12.50 o
  -9   1   5       33.31       34.76     12.17 o
  -8   1   5       24.53       18.07      5.83 o
  -7   1   5       68.63       77.90      6.36 o
  -6   1   5     2008.09     1959.53     29.11 o
  -5   1   5        0.01        5.80      5.69 o
  -4   1   5     1520.83     1411.96     26.42 o
  -3   1   5        5.41        7.95      7.26 o
  -2   1   5     8105.30     8565.39     44.27 o
  -1   1   5      100.52       99.95      6.89 o
   0   1   5     4847.23     4690.58     36.35 o
   1   1   5       37.63       34.04      5.64 o
   2   1   5     1661.24     1644.33     14.31 o
   3   1   5       19.48       23.03      6.49 o
   4   1   5      112.94       86.88      5.91 o
   5   1   5      192.95      189.39     10.91 o
   6   1   5       17.24       14.01      7.40 o
   7   1   5       95.48       94.74      8.27 o
   8   1   5        6.15       11.49     14.60 o
   9   1   5      272.54      246.35     19.14 o
  10   1   5        1.68        3.51     16.92 o
  11   1   5      120.88      110.01     18.90 o
  12   1   5       30.16       30.64     15.54 o
  13   1   5        0.01       24.71     20.78 o
 -14   2   5        1.02        1.21     18.69 o
 -13   2   5      360.95      359.07     23.57 o
 -12   2   5        4.24       -3.09     14.11 o
 -11   2   5      859.11      889.54     24.24 o
 -10   2   5       56.31       48.39     13.19 o
  -9   2   5        4.17        5.49      9.36 o
  -8   2   5      600.45      585.36     13.76 o
  -7   2   5     1224.44     1234.37     16.90 o
  -6   2   5      115.74      106.80      8.77 o
  -5   2   5      440.82      421.25      9.83 o
  -4   2   5      173.05      191.65      8.07 o
  -3   2   5       59.17       61.51      5.65 o
  -2   2   5     1234.85     1295.24     18.42 o
  -1   2   5      104.13      122.30     10.48 o
   0   2   5        7.01       10.14      9.44 o
   1   2   5       28.01       29.38      4.03 o
   2   2   5      362.43      352.53     10.15 o
   3   2   5        4.33        3.94      7.20 o
   4   2   5      120.59      108.95      8.99 o
   5   2   5      602.22      604.46     12.84 o
   6   2   5       18.98       12.16      8.15 o
   7   2   5      621.53      582.73     16.13 o
   8   2   5       13.67       11.62     12.52 o
   9   2   5      352.79      408.11     17.58 o
  10   2   5       47.70       28.99     14.57 o
  11   2   5      398.79      442.18     20.20 o
  12   2   5       37.18       42.17     16.60 o
 -13   3   5       18.13       28.13     29.92 o
 -12   3   5       15.51        0.76     16.53 o
 -11   3   5        2.32        1.95     15.75 o
 -10   3   5        8.20       25.39     15.92 o
  -9   3   5       28.74       29.43     14.03 o
  -8   3   5       38.26       53.20     11.59 o
  -7   3   5      232.70      215.19     14.51 o
  -6   3   5      635.93      648.99     15.06 o
  -5   3   5       78.16       84.45      9.95 o
  -4   3   5     1040.66     1037.48     27.38 o
  -3   3   5      245.19      218.08      9.89 o
  -2   3   5     1795.57     1809.68     24.36 o
  -1   3   5        1.89        3.48     11.22 o
   0   3   5     1713.53     1753.40     23.95 o
   1   3   5      196.55      192.91     16.17 o
   2   3   5      560.29      554.09     17.41 o
   3   3   5      287.39      282.71     15.52 o
   4   3   5      137.53      149.10     13.86 o
   5   3   5      159.22      179.68     14.27 o
   6   3   5      705.08      656.11     18.59 o
   7   3   5       12.95       27.57     15.10 o
   8   3   5       16.11       17.08     14.88 o
   9   3   5       26.62       26.08     22.76 o
  10   3   5        5.50        3.96     21.26 o
  11   3   5        1.21       -3.77     23.27 o
 -10   4   5        2.64       41.08     27.92 o
  -9   4   5       76.39       91.16     21.06 o
  -8   4   5        3.16       21.68     17.92 o
  -7   4   5      329.88      307.29     21.80 o
  -6   4   5      122.12       99.79     18.35 o
  -5   4   5       45.68       45.48     18.06 o
  -4   4   5        3.92       10.08     12.56 o
  -3   4   5       64.54       71.76     15.07 o
  -2   4   5       18.79       14.26     11.62 o
  -1   4   5      178.45      183.51     12.87 o
   0   4   5       12.05       26.40     14.88 o
   1   4   5        2.55       -0.05     14.14 o
   2   4   5       52.08       65.80     14.78 o
   3   4   5       41.80       52.92     13.76 o
   4   4   5       30.84       43.90     14.26 o
   5   4   5      290.21      274.50     18.13 o
   6   4   5        4.32       -7.16     17.08 o
   7   4   5      488.17      515.14     25.50 o
   8   4   5       68.11       64.04     16.31 o
  -6   5   5       52.15       42.86     18.66 o
  -5   5   5       21.48       15.15     17.95 o
  -4   5   5       83.21       81.37     19.27 o
  -3   5   5       13.94       21.71     18.08 o
  -2   5   5      180.88      217.72     20.93 o
  -1   5   5        9.16        5.20     21.89 o
   0   5   5       14.40       12.50     16.40 o
   1   5   5       34.52       24.04     17.02 o
   2   5   5        2.30       22.30     15.37 o
   3   5   5       12.07       33.09     17.27 o
   4   5   5       27.31       36.05     16.53 o
 -14   0   6      118.83      144.67     25.65 o
 -12   0   6       86.71       78.25     15.15 o
 -10   0   6      299.46      311.63     28.10 o
  -8   0   6      353.01      386.12     20.33 o
  -6   0   6     1562.89     1905.40     30.89 o
  -4   0   6     1293.57     1243.50     21.54 o
  -2   0   6      873.90      847.69     16.14 o
   0   0   6    15884.14    16934.70     93.17 o
   2   0   6     3692.05     3650.91     46.48 o
   4   0   6     1922.24     1826.15     33.21 o
   6   0   6      718.85      723.71     27.22 o
   8   0   6       95.59       83.57     19.36 o
  10   0   6       54.35       53.38     19.83 o
  12   0   6       60.63       29.03     21.47 o
 -15   1   6       25.42       12.08     17.48 o
 -14   1   6       75.67       59.56     20.31 o
 -13   1   6      469.56      435.02     19.89 o
 -12   1   6      192.07      205.74     16.58 o
 -11   1   6      936.31      939.61     22.67 o
 -10   1   6       44.59       49.40     13.73 o
  -9   1   6     3004.03     2905.80     85.68 o
  -8   1   6       55.04       45.98      5.38 o
  -7   1   6     3173.61     3095.33     46.69 o
  -6   1   6        3.54        3.58      5.22 o
  -5   1   6     1557.91     1483.55     20.75 o
  -4   1   6     2046.19     2283.25     19.91 o
  -3   1   6     1765.41     1757.07     42.50 o
  -2   1   6      884.97      941.90     12.23 o
  -1   1   6      170.58      131.24      7.53 o
   0   1   6     1720.88     1899.33     14.99 o
   1   1   6       56.32       62.94      5.97 o
   2   1   6      322.49      348.02     12.48 o
   3   1   6       34.91       22.85      6.71 o
   4   1   6       16.52       15.78      6.51 o
   5   1   6      136.68      131.64      5.94 o
   6   1   6        0.66       -4.44      7.64 o
   7   1   6       20.64       30.62     12.89 o
   8   1   6       73.73       90.96     14.31 o
   9   1   6      739.65      756.32     24.70 o
  10   1   6       21.15       33.58     17.31 o
  11   1   6      138.56      160.78     20.11 o
  12   1   6        6.31       27.50     19.48 o
  13   1   6      213.41      270.67     31.64 o
 -14   2   6      161.09      176.05     22.47 o
 -13   2   6        0.02       -6.19     14.57 o
 -12   2   6      209.71      206.45     16.78 o
 -11   2   6        0.17        4.31     13.43 o
 -10   2   6      259.54      265.40     15.96 o
  -9   2   6       87.24       90.44     13.19 o
  -8   2   6       37.23       37.65      7.96 o
  -7   2   6       30.49       27.65      7.93 o
  -6   2   6      274.10      260.21      9.15 o
  -5   2   6       11.53       10.71      7.49 o
  -4   2   6     1329.20     1314.74     24.60 o
  -3   2   6       55.65       70.51      5.41 o
  -2   2   6      414.87      356.63     11.14 o
  -1   2   6      225.61      264.30     12.41 o
   0   2   6     1486.82     1467.49     20.28 o
   1   2   6       19.37       16.29      9.91 o
   2   2   6     2536.37     2406.70     40.00 o
   3   2   6      444.17      436.44     11.86 o
   4   2   6     1626.36     1624.97     18.03 o
   5   2   6      324.71      299.01     13.33 o
   6   2   6      731.50      687.52     17.68 o
   7   2   6      206.39      191.25     12.88 o
   8   2   6      309.11      315.23     23.89 o
   9   2   6       30.63       68.30     20.86 o
  10   2   6      173.72      200.30     16.93 o
  11   2   6        2.80       45.05     19.49 o
  12   2   6       19.91       34.08     16.50 o
 -13   3   6       27.01       28.31     17.80 o
 -12   3   6       12.44        3.22     16.72 o
 -11   3   6      351.65      381.39     21.45 o
 -10   3   6        0.61        5.52     15.59 o
  -9   3   6      395.74      420.18     17.24 o
  -8   3   6       40.73       41.20     10.08 o
  -7   3   6        2.47        6.93      9.56 o
  -6   3   6      274.00      295.95     23.93 o
  -5   3   6     1753.00     1729.47     26.07 o
  -4   3   6      204.24      199.08     12.21 o
  -3   3   6      538.15      554.97     19.82 o
  -2   3   6       57.89       50.98     12.37 o
  -1   3   6      181.90      175.20     13.31 o
   0   3   6       79.56       69.22     12.11 o
   1   3   6      309.65      326.96     18.45 o
   2   3   6       30.19       28.32     12.66 o
   3   3   6       54.97       47.16     13.15 o
   4   3   6      213.19      200.90     14.30 o
   5   3   6       20.81       18.57     12.38 o
   6   3   6        2.82        9.26     15.31 o
   7   3   6      227.83      232.78     18.41 o
   8   3   6       14.28       21.08     21.58 o
   9   3   6      128.37      115.90     25.52 o
  10   3   6        0.21       21.24     24.71 o
 -10   4   6        2.45       19.40     33.25 o
  -9   4   6       12.20       12.90     27.22 o
  -8   4   6        8.55       16.49     13.19 o
  -7   4   6       33.42       36.63     13.92 o
  -6   4   6       16.91       11.89     13.30 o
  -5   4   6       10.50       11.33     13.29 o
  -4   4   6      168.14      166.48     17.17 o
  -3   4   6      131.79      130.08     16.49 o
  -2   4   6      467.40      463.55     24.80 o
  -1   4   6        3.89       -1.81     12.13 o
   0   4   6      315.10      352.71     18.96 o
   1   4   6      120.27      126.13     15.84 o
   2   4   6      227.50      223.14     18.48 o
   3   4   6        1.17       -1.26     13.81 o
   4   4   6      157.50      178.36     16.66 o
   5   4   6       55.89       50.34     14.15 o
   6   4   6       17.68       43.57     17.89 o
   7   4   6        3.54        0.96     18.62 o
   8   4   6      207.99      190.53     53.41 o
  -6   5   6        0.24       -2.06     18.16 o
  -5   5   6       85.29       75.95     19.82 o
  -4   5   6       26.41       20.00     18.03 o
  -3   5   6      147.54      162.18     20.46 o
  -2   5   6       19.44       14.46     22.41 o
  -1   5   6       12.93       21.34     16.85 o
   0   5   6        2.97       11.80     16.65 o
   1   5   6        5.65       12.94     16.46 o
   2   5   6        0.66        3.81     16.85 o
   3   5   6        1.44        2.98     16.99 o
 -15   0   7        5.31        6.62     27.30 o
 -13   0   7       23.91       35.15     22.70 o
 -11   0   7      215.13      211.10     20.50 o
  -9   0   7      785.48      818.02     27.09 o
  -7   0   7     5513.68     5650.00     68.13 o
  -5   0   7     3616.45     3369.42     76.45 o
  -3   0   7     6621.58     7199.80     71.50 o
  -1   0   7     8821.37     9320.42     61.62 o
   1   0   7      274.18      228.24      9.32 o
   3   0   7       62.70       95.01     14.45 o
   5   0   7       43.55       50.83     16.35 o
   7   0   7        2.51       -7.47     18.24 o
   9   0   7       20.42       10.33     19.24 o
  11   0   7       59.15       71.82     23.56 o
 -15   1   7       15.07       15.11     17.24 o
 -14   1   7      586.33      626.80     27.83 o
 -13   1   7       17.48       15.23     14.40 o
 -12   1   7      823.61      817.65     23.06 o
 -11   1   7       26.82       38.72     13.86 o
 -10   1   7      829.38      819.59     20.78 o
  -9   1   7       22.72       26.41     12.51 o
  -8   1   7      712.83      695.85     21.83 o
  -7   1   7       10.00        4.68      3.97 o
  -6   1   7      622.86      644.08     13.17 o
  -5   1   7      946.31      995.05     17.02 o
  -4   1   7       17.77       42.86      8.24 o
  -3   1   7      255.39      249.41     10.28 o
  -2   1   7     1042.32     1042.37     18.59 o
  -1   1   7      110.11      112.07      8.11 o
   0   1   7        7.77        5.63      5.19 o
   1   1   7      780.53      786.48     10.71 o
   2   1   7     2729.59     2511.57     31.13 o
   3   1   7      113.41      123.14      8.14 o
   4   1   7     2258.65     2203.87     49.76 o
   5   1   7       32.40       21.72      5.43 o
   6   1   7     1720.63     1619.91     33.88 o
   7   1   7      314.40      296.67     16.03 o
   8   1   7     1022.10     1051.25     28.97 o
   9   1   7       31.85       35.78     14.30 o
  10   1   7      324.93      339.08     21.94 o
  11   1   7       55.26       47.46     17.65 o
  12   1   7       28.76       21.54     18.48 o
 -14   2   7       39.55       46.30     19.42 o
 -13   2   7      171.31      168.73     17.85 o
 -12   2   7       47.76       40.82     14.38 o
 -11   2   7      328.99      330.31     17.41 o
 -10   2   7      345.78      344.08     16.44 o
  -9   2   7      640.22      640.96     19.48 o
  -8   2   7        3.17        5.26      7.60 o
  -7   2   7     1499.51     1418.00     16.01 o
  -6   2   7       28.41       28.68      8.61 o
  -5   2   7     2484.38     2349.40     49.25 o
  -4   2   7      143.75      137.65      7.65 o
  -3   2   7     2752.87     2679.28     31.81 o
  -2   2   7      955.53      919.97     12.42 o
  -1   2   7     1916.97     1863.05     22.86 o
   0   2   7      113.85      112.99     11.58 o
   1   2   7      841.38      897.71     17.76 o
   2   2   7      287.96      267.48     13.34 o
   3   2   7      789.83      758.77     14.22 o
   4   2   7        5.86       11.44      8.02 o
   5   2   7       63.52       70.97      8.53 o
   6   2   7       17.88       22.85     10.42 o
   7   2   7       42.14       36.69     14.00 o
   8   2   7       83.47       71.71     15.48 o
   9   2   7       65.83       60.38     15.98 o
  10   2   7        8.55       -6.29     14.51 o
  11   2   7      195.31      196.98     22.16 o
 -13   3   7        4.70        4.79     17.90 o
 -12   3   7      103.36      116.10     18.07 o
 -11   3   7        2.43       22.63     15.49 o
 -10   3   7      186.60      232.87     18.76 o
  -9   3   7       60.72       62.68     13.05 o
  -8   3   7       69.88       77.14     10.70 o
  -7   3   7      125.32      133.46     10.77 o
  -6   3   7      101.95      113.98     13.21 o
  -5   3   7        8.84       10.53     14.22 o
  -4   3   7        1.29        2.47     14.09 o
  -3   3   7       10.07        8.02     12.18 o
  -2   3   7      165.24      168.01     14.15 o
  -1   3   7        1.63        0.57     11.99 o
   0   3   7      662.19      653.92     19.81 o
   1   3   7       83.84       86.05     16.33 o
   2   3   7      177.28      174.60     17.47 o
   3   3   7      224.69      215.12     15.21 o
   4   3   7      136.24      132.75     14.13 o
   5   3   7       41.03       29.71     15.39 o
   6   3   7      332.65      341.81     19.82 o
   7   3   7       42.83       51.19     22.78 o
   8   3   7      125.08      172.34     25.94 o
   9   3   7       37.44       49.35     23.67 o
  10   3   7       98.32       70.84     25.33 o
 -10   4   7       37.52       56.72     22.46 o
  -9   4   7       45.26       34.20     17.58 o
  -8   4   7       22.56       33.03     16.06 o
  -7   4   7      100.87      133.59     15.59 o
  -6   4   7        9.91        8.81     13.30 o
  -5   4   7        3.96       -2.57     13.37 o
  -4   4   7       28.27       16.70     15.48 o
  -3   4   7      486.32      508.67     22.50 o
  -2   4   7       45.01       45.31     18.09 o
  -1   4   7      774.04      781.24     23.55 o
   0   4   7      140.99      152.00     17.40 o
   1   4   7       43.67       55.65     15.62 o
   2   4   7        5.15        0.02     14.63 o
   3   4   7       13.45       11.90     14.14 o
   4   4   7        8.00        6.36     14.70 o
   5   4   7        9.12       19.64     17.28 o
   6   4   7       93.83       80.99     18.96 o
   7   4   7        2.42       24.85     25.31 o
  -5   5   7       14.48       16.28     18.03 o
  -4   5   7       46.35       37.72     17.97 o
  -3   5   7       10.96       20.64     23.18 o
  -2   5   7      130.57      125.93     23.67 o
  -1   5   7       52.33       61.86     18.15 o
   0   5   7       24.03       38.43     18.30 o
   1   5   7       17.54       40.24     22.10 o
   2   5   7       23.91       20.48     16.89 o
 -14   0   8      283.91      349.43     30.40 o
 -12   0   8      827.20      805.83     30.74 o
 -10   0   8     2382.31     2431.59     42.68 o
  -8   0   8     4584.37     4570.18     52.96 o
  -6   0   8     1401.08     1373.35     29.44 o
  -4   0   8     2454.35     2605.00     24.09 o
  -2   0   8     1664.85     1684.06     17.91 o
   0   0   8     1764.71     1871.47     19.05 o
   2   0   8      694.36      773.31     38.10 o
   4   0   8      127.17      142.12     17.54 o
   6   0   8      920.87      935.67     35.69 o
   8   0   8     1218.02     1178.02     35.41 o
  10   0   8      756.23      753.58     34.28 o
  12   0   8      340.38      361.85     29.83 o
 -15   1   8       29.61       25.05     21.93 o
 -14   1   8        0.09       18.63     20.23 o
 -13   1   8      185.04      191.97     17.05 o
 -12   1   8      269.03      279.10     17.81 o
 -11   1   8       47.35       42.92     14.20 o
 -10   1   8       29.52       39.52     13.73 o
  -9   1   8      100.85      114.03     15.99 o
  -8   1   8       13.17       17.35     14.22 o
  -7   1   8      576.83      549.57     12.92 o
  -6   1   8      292.18      313.79     11.22 o
  -5   1   8     2960.37     2856.84     25.66 o
  -4   1   8      231.27      256.34     10.85 o
  -3   1   8     3056.96     2932.42     21.79 o
  -2   1   8      373.54      409.25     10.70 o
  -1   1   8     8096.24     8436.82     37.48 o
   0   1   8       20.77       22.01      5.83 o
   1   1   8     4898.43     4750.44     33.76 o
   2   1   8       44.82       46.27      7.78 o
   3   1   8     1135.68     1109.88     14.95 o
   4   1   8      961.93      932.92     18.06 o
   5   1   8      954.26      953.44     19.99 o
   6   1   8       82.15       72.69     12.88 o
   7   1   8       44.85       50.74     13.96 o
   8   1   8      104.07       97.29     15.13 o
   9   1   8       40.70       33.36     14.85 o
  10   1   8      126.66      114.87     18.99 o
  11   1   8        4.35        2.45     19.01 o
  12   1   8       12.21       29.40     21.07 o
 -14   2   8      285.11      298.79     28.16 o
 -13   2   8       14.54       31.45     15.99 o
 -12   2   8      779.06      798.66     23.40 o
 -11   2   8       15.42       18.04     13.34 o
 -10   2   8      880.46      858.93     21.29 o
  -9   2   8       13.73        8.88     12.28 o
  -8   2   8      708.31      689.09     22.93 o
  -7   2   8      151.31      139.98      8.65 o
  -6   2   8      725.57      698.97     19.20 o
  -5   2   8        4.04        6.70      7.36 o
  -4   2   8      439.60      444.78     12.04 o
  -3   2   8      708.40      737.40     13.06 o
  -2   2   8       68.39       70.29      7.78 o
  -1   2   8       12.73       13.05     10.70 o
   0   2   8      120.37      130.78     12.29 o
   1   2   8       75.98       82.50     12.03 o
   2   2   8      784.29      764.88     20.43 o
   3   2   8       41.49       42.62      8.70 o
   4   2   8      259.46      254.04     11.65 o
   5   2   8      290.07      275.75     12.80 o
   6   2   8      273.37      278.85     15.53 o
   7   2   8       10.92       13.93     14.56 o
   8   2   8      334.37      307.30     27.78 o
   9   2   8       55.79       36.05     22.32 o
  10   2   8      233.74      272.38     28.04 o
  11   2   8        4.13       -3.51     20.61 o
 -12   3   8       29.80       27.13     23.33 o
 -11   3   8       60.82       58.65     21.83 o
 -10   3   8       14.42       25.18     20.38 o
  -9   3   8      129.71      117.66     22.41 o
  -8   3   8      408.98      406.13     20.58 o
  -7   3   8       22.10       20.93     11.74 o
  -6   3   8       59.61       49.66     15.19 o
  -5   3   8      270.07      253.00     18.21 o
  -4   3   8      126.31      117.61     16.36 o
  -3   3   8      584.82      556.87     18.23 o
  -2   3   8       17.36       11.43     12.51 o
  -1   3   8      519.35      523.33     18.01 o
   0   3   8      226.82      223.46     15.16 o
   1   3   8     2305.47     2347.66     50.27 o
   2   3   8       99.78       97.98     16.14 o
   3   3   8      279.41      282.60     19.29 o
   4   3   8       23.53       14.69     13.03 o
   5   3   8       39.33       56.41     16.18 o
   6   3   8        0.17       10.14     15.63 o
   7   3   8       34.20       36.23     23.72 o
   8   3   8       10.33       31.93     23.79 o
   9   3   8       18.16        5.75     23.98 o
 -10   4   8      155.63      125.85     25.49 o
  -9   4   8        6.61        2.31     21.26 o
  -8   4   8      129.06      121.95     19.14 o
  -7   4   8        0.15        1.03     13.29 o
  -6   4   8      129.65      144.21     16.98 o
  -5   4   8      227.36      234.59     19.52 o
  -4   4   8        7.88       11.15     15.13 o
  -3   4   8        0.40        0.85     15.55 o
  -2   4   8       15.47       14.03     13.35 o
  -1   4   8       59.41       52.70     13.94 o
   0   4   8      119.75      120.98     18.79 o
   1   4   8        4.30        8.83     15.49 o
   2   4   8       11.36       12.17     15.72 o
   3   4   8        8.70        6.08     15.42 o
   4   4   8       12.61       15.31     14.63 o
   5   4   8        2.34       -7.78     17.90 o
   6   4   8       14.32       14.98     18.78 o
   7   4   8       21.63       11.70     23.89 o
  -4   5   8        3.11       -1.11     19.52 o
  -3   5   8       15.32       10.19     21.24 o
  -2   5   8        0.26        6.41     21.38 o
  -1   5   8       80.24       66.58     17.41 o
   0   5   8        2.02        1.16     16.71 o
   1   5   8      101.16      129.79     19.28 o
 -15   0   9      463.26      492.97     34.27 o
 -13   0   9      123.94      164.22     22.09 o
 -11   0   9     1754.35     1634.18     38.66 o
  -9   0   9      771.56      808.97     28.59 o
  -7   0   9      182.87      189.96     19.19 o
  -5   0   9      304.78      318.48     11.49 o
  -3   0   9     2601.12     2553.48     41.67 o
  -1   0   9     3464.28     3331.97     25.41 o
   1   0   9     8572.57     8795.64     74.57 o
   3   0   9     2334.50     2225.28     54.27 o
   5   0   9     1845.94     1831.31     36.44 o
   7   0   9     1674.26     1742.64     41.71 o
   9   0   9      378.30      391.51     27.89 o
  11   0   9      236.69      258.97     37.43 o
 -15   1   9        6.25       19.67     22.22 o
 -14   1   9       28.88       25.20     15.09 o
 -13   1   9        0.66        5.81     15.35 o
 -12   1   9      450.29      440.84     19.60 o
 -11   1   9       57.61       60.70     14.21 o
 -10   1   9     1004.52     1017.00     27.42 o
  -9   1   9       45.15       47.40     15.76 o
  -8   1   9     2041.99     2051.04     32.65 o
  -7   1   9       22.61       29.80      8.82 o
  -6   1   9     3749.07     3814.50     37.86 o
  -5   1   9      498.84      532.09     14.21 o
  -4   1   9     1928.19     1878.27     28.21 o
  -3   1   9        2.52       -0.74      8.08 o
  -2   1   9     3572.32     3620.03     53.18 o
  -1   1   9       66.08       75.92      6.47 o
   0   1   9      699.71      703.54     10.37 o
   1   1   9        0.76        3.32      7.16 o
   2   1   9      624.03      661.24     12.82 o
   3   1   9      147.45      148.42      9.77 o
   4   1   9      118.24      115.13      9.12 o
   5   1   9      268.55      275.45     14.70 o
   6   1   9        5.96       -2.71     12.94 o
   7   1   9       19.63       38.53     13.96 o
   8   1   9       92.41      110.12     15.60 o
   9   1   9        2.95        5.41     14.97 o
  10   1   9      292.74      270.35     21.75 o
  11   1   9        0.23        5.10     18.98 o
 -14   2   9        8.69       11.05     16.26 o
 -13   2   9       95.80       83.16     16.50 o
 -12   2   9        0.56       -5.46     14.76 o
 -11   2   9       14.60       11.70     13.63 o
 -10   2   9        8.75       18.57     12.46 o
  -9   2   9       17.68       16.18     12.10 o
  -8   2   9       28.62       22.85      9.37 o
  -7   2   9        2.07        2.54      8.80 o
  -6   2   9       49.81       61.95      8.80 o
  -5   2   9       34.80       30.06      7.54 o
  -4   2   9      905.33      902.24     22.24 o
  -3   2   9      255.03      238.12     10.33 o
  -2   2   9        2.52        3.55      7.86 o
  -1   2   9      559.92      547.91     16.36 o
   0   2   9       18.16       22.66     11.84 o
   1   2   9     1522.72     1457.56     23.19 o
   2   2   9      130.49      140.20     14.82 o
   3   2   9     3789.41     3805.83     77.21 o
   4   2   9        0.15        6.27     12.07 o
   5   2   9      285.81      290.98     17.00 o
   6   2   9       55.85       71.34     22.35 o
   7   2   9      151.41      155.66     25.26 o
   8   2   9        6.51       21.09     23.56 o
   9   2   9       20.62       40.24     23.87 o
  10   2   9       36.59       57.60     27.81 o
 -12   3   9        1.40       14.39     22.84 o
 -11   3   9      112.35      129.47     23.51 o
 -10   3   9      851.80      881.95     35.35 o
  -9   3   9        0.13       14.65     21.12 o
  -8   3   9      998.67      998.53     29.19 o
  -7   3   9        3.42       10.80     12.23 o
  -6   3   9      585.35      639.06     27.67 o
  -5   3   9        2.67       -5.19     14.27 o
  -4   3   9      750.72      810.68     25.97 o
  -3   3   9        4.23       10.91     12.97 o
  -2   3   9      261.08      259.89     15.63 o
  -1   3   9      110.19      102.63     14.26 o
   0   3   9        1.42        7.13     12.74 o
   1   3   9      325.11      321.59     20.14 o
   2   3   9      254.94      237.74     18.51 o
   3   3   9        4.37        6.42     14.68 o
   4   3   9        7.76        7.28     15.45 o
   5   3   9       18.94       25.80     15.51 o
   6   3   9       25.74       22.65     23.54 o
   7   3   9        0.25       21.50     22.64 o
   8   3   9       67.75       82.97     26.14 o
   9   3   9        0.42       15.10     24.94 o
 -10   4   9        5.49       -5.99     24.21 o
  -9   4   9       78.61       88.71     22.54 o
  -8   4   9        2.96       22.34     17.47 o
  -7   4   9      111.14      117.91     18.77 o
  -6   4   9       89.88       95.09     15.32 o
  -5   4   9       24.98       18.44     16.32 o
  -4   4   9       28.08       28.52     15.89 o
  -3   4   9        4.79       17.44     16.08 o
  -2   4   9      147.41      140.14     15.85 o
  -1   4   9       67.70       91.57     15.04 o
   0   4   9        1.08       12.38     17.01 o
   1   4   9       21.75       32.86     15.12 o
   2   4   9        5.26        2.86     15.42 o
   3   4   9      318.84      321.88     19.57 o
   4   4   9       10.36       39.96     19.19 o
   5   4   9      297.95      349.40     24.09 o
   6   4   9       79.35       94.47     27.75 o
  -3   5   9       69.15       86.99     23.40 o
  -2   5   9        0.54       30.09     21.14 o
  -1   5   9        2.52       36.72     18.72 o
 -14   0  10       33.74       57.74     36.07 o
 -12   0  10       31.06       39.41     19.56 o
 -10   0  10     1407.96     1351.68     36.11 o
  -8   0  10     1523.12     1505.24    115.25 o
  -6   0  10     1686.41     1617.54     56.98 o
  -4   0  10     1688.90     1523.83     22.30 o
  -2   0  10     3997.93     3906.82     61.98 o
   0   0  10     6872.60     6871.86     38.11 o
   2   0  10     1045.31      993.90     26.67 o
   4   0  10      602.71      603.70     24.61 o
   6   0  10      853.15      893.18     30.59 o
   8   0  10       31.83       48.34     22.60 o
  10   0  10       29.83       49.76     22.08 o
 -15   1  10      167.49      200.81     23.22 o
 -14   1  10       83.32       75.47     17.24 o
 -13   1  10      527.33      535.68     21.92 o
 -12   1  10        1.06       -0.68     14.35 o
 -11   1  10      450.59      446.74     27.53 o
 -10   1  10        2.12       -4.11     15.43 o
  -9   1  10     1169.41     1223.02     28.35 o
  -8   1  10      533.63      541.24     26.15 o
  -7   1  10      712.80      732.36     15.52 o
  -6   1  10       53.22       50.32      9.55 o
  -5   1  10       42.44       60.21     10.27 o
  -4   1  10       27.12       30.15      9.87 o
  -3   1  10        6.46        3.17      8.37 o
  -2   1  10      428.13      439.06     11.03 o
  -1   1  10      398.89      420.39      9.31 o
   0   1  10      175.04      158.86      7.85 o
   1   1  10      865.60      823.15     15.89 o
   2   1  10      137.03      130.16      9.42 o
   3   1  10     1777.85     1794.86     22.34 o
   4   1  10      222.15      201.84     14.05 o
   5   1  10     2034.16     2067.47     49.63 o
   6   1  10        0.91        1.52     12.17 o
   7   1  10      443.73      443.60     19.23 o
   8   1  10       46.21       41.60     15.21 o
   9   1  10      347.65      345.88     19.56 o
  10   1  10        6.08        5.03     16.38 o
  11   1  10      175.07      174.81     27.36 o
 -14   2  10        7.53       16.73     16.31 o
 -13   2  10       21.75       27.16     15.89 o
 -12   2  10        3.85        8.03     14.88 o
 -11   2  10      143.41      151.89     15.49 o
 -10   2  10       57.79       54.47     13.35 o
  -9   2  10        0.63        0.89     12.17 o
  -8   2  10      985.39      964.15     38.59 o
  -7   2  10        0.06        5.60      8.78 o
  -6   2  10     1489.20     1420.12     19.12 o
  -5   2  10       30.06       29.56      7.80 o
  -4   2  10     2587.54     2553.76     25.92 o
  -3   2  10       59.87       63.03      9.29 o
  -2   2  10     1267.09     1267.12     17.59 o
  -1   2  10        0.62       -4.16     11.98 o
   0   2  10     1674.75     1664.42     24.74 o
   1   2  10       14.29       19.66     12.10 o
   2   2  10      569.72      531.10     19.85 o
   3   2  10      557.75      503.53     22.52 o
   4   2  10      599.90      655.21     30.73 o
   5   2  10        4.94        7.95     13.16 o
   6   2  10       19.79       21.50     21.59 o
   7   2  10        0.41        9.31     23.15 o
   8   2  10        2.28       36.27     22.80 o
   9   2  10       22.76       -5.55     25.42 o
  10   2  10       11.71       25.19     27.36 o
 -12   3  10       29.81       42.57     22.76 o
 -11   3  10      104.62      103.01     26.42 o
 -10   3  10       62.40       85.06     22.60 o
  -9   3  10      308.36      314.29     27.05 o
  -8   3  10       45.49       55.13     16.35 o
  -7   3  10      206.39      204.93     17.76 o
  -6   3  10       71.03       91.92     16.22 o
  -5   3  10       68.50       64.52     15.96 o
  -4   3  10        0.90       -5.19     14.95 o
  -3   3  10        4.10        7.73     13.39 o
  -2   3  10      311.55      299.49     16.47 o
  -1   3  10       25.82       24.76     13.41 o
   0   3  10       46.68       40.32     13.29 o
   1   3  10      121.22      140.04     17.55 o
   2   3  10        0.54        0.23     15.16 o
   3   3  10       59.43       61.01     16.30 o
   4   3  10       21.73       30.87     16.83 o
   5   3  10      458.04      467.15     22.80 o
   6   3  10        3.49       -4.11     22.57 o
   7   3  10      305.11      386.82     48.04 o
   8   3  10       60.93       31.02     25.20 o
  -9   4  10      119.51      113.25     24.80 o
  -8   4  10       62.99       61.16     18.12 o
  -7   4  10      139.31      153.66     20.27 o
  -6   4  10      302.17      295.15     21.50 o
  -5   4  10       15.24       13.17     16.76 o
  -4   4  10      143.50      124.67     19.19 o
  -3   4  10       14.98       23.14     14.48 o
  -2   4  10      115.14      120.18     15.75 o
  -1   4  10        1.59       -2.66     14.63 o
   0   4  10      110.48      127.81     19.49 o
   1   4  10       58.61       51.28     17.45 o
   2   4  10       14.18       12.55     15.58 o
   3   4  10       11.46       11.22     15.25 o
   4   4  10       26.86       20.04     19.50 o
   5   4  10        7.75       21.50     18.03 o
 -15   0  11       47.72       40.51     26.15 o
 -13   0  11       75.40      107.28     22.09 o
 -11   0  11      799.05      790.85     31.70 o
  -9   0  11     1897.54     1952.45     41.15 o
  -7   0  11      725.62      667.74     26.28 o
  -5   0  11      918.65      876.80     33.06 o
  -3   0  11        3.72        1.23     11.28 o
  -1   0  11       80.95      109.32     10.47 o
   1   0  11      133.01      155.89     14.01 o
   3   0  11      286.88      262.49     20.46 o
   5   0  11      377.67      401.50     27.64 o
   7   0  11     1263.71     1363.89     63.44 o
   9   0  11       47.36       97.43     24.11 o
 -14   1  11        1.43       21.84     15.77 o
 -13   1  11       52.58       46.23     15.53 o
 -12   1  11       24.37       17.35     14.90 o
 -11   1  11        9.06       10.22     17.09 o
 -10   1  11       12.26       12.15     16.32 o
  -9   1  11      780.13      735.93     24.60 o
  -8   1  11       14.67       18.79     15.93 o
  -7   1  11       53.27       57.84      9.89 o
  -6   1  11     1545.68     1508.69     21.55 o
  -5   1  11        0.09        1.49     10.47 o
  -4   1  11     1180.97     1115.47     21.19 o
  -3   1  11        1.73        6.03      9.24 o
  -2   1  11      889.35      856.48     14.22 o
  -1   1  11        0.77       -1.51      6.96 o
   0   1  11     2232.97     2099.86     17.87 o
   1   1  11       44.61       39.63      8.40 o
   2   1  11     3255.07     3068.68     25.83 o
   3   1  11      154.25      150.12     10.97 o
   4   1  11     1406.01     1369.35     39.87 o
   5   1  11      422.13      413.19     23.44 o
   6   1  11      631.04      629.04     20.32 o
   7   1  11       41.29       36.53     14.43 o
   8   1  11      126.49      109.06     16.48 o
   9   1  11       19.17       30.77     15.68 o
  10   1  11        1.32        0.49     15.30 o
 -14   2  11       19.54       17.00     16.85 o
 -13   2  11      168.89      182.80     18.39 o
 -12   2  11       35.16       40.05     14.92 o
 -11   2  11      588.80      599.47     20.76 o
 -10   2  11      101.10      101.64     14.54 o
  -9   2  11      415.78      396.73     16.37 o
  -8   2  11      132.83      123.05     17.37 o
  -7   2  11     2611.57     2445.71     56.00 o
  -6   2  11        2.34       -0.84      8.47 o
  -5   2  11     1543.88     1590.20     22.97 o
  -4   2  11        9.78        8.14      9.91 o
  -3   2  11      529.17      530.27     13.85 o
  -2   2  11        5.64        2.29      8.86 o
  -1   2  11        2.58       14.70     12.53 o
   0   2  11      232.74      251.44     29.24 o
   1   2  11        1.77        8.55     12.20 o
   2   2  11      102.06       98.96     14.28 o
   3   2  11      363.14      316.60     35.35 o
   4   2  11       43.82       49.07     21.14 o
   5   2  11       66.95       95.01     24.10 o
   6   2  11        0.22       -3.72     21.71 o
   7   2  11      223.41      255.59     28.07 o
   8   2  11        2.93       -8.83     25.18 o
   9   2  11      308.33      305.19     35.12 o
 -12   3  11        1.72        2.48     22.00 o
 -11   3  11       64.13       51.92     24.51 o
 -10   3  11        2.99      -10.30     22.43 o
  -9   3  11        3.91       19.15     22.53 o
  -8   3  11        8.06        4.50     22.16 o
  -7   3  11        4.43        6.73     15.47 o
  -6   3  11       10.45       12.33     15.41 o
  -5   3  11      140.29      122.15     17.53 o
  -4   3  11      178.71      180.29     17.60 o
  -3   3  11      147.05      146.03     15.02 o
  -2   3  11      704.01      690.54     21.03 o
  -1   3  11       59.89       64.86     14.55 o
   0   3  11      123.15      152.31     15.53 o
   1   3  11       11.31        9.39     15.58 o
   2   3  11      603.23      591.45     23.89 o
   3   3  11        0.04       -5.92     20.75 o
   4   3  11      165.11      187.74     18.39 o
   5   3  11       29.18       41.00     24.08 o
   6   3  11      109.89      122.80     28.14 o
   7   3  11       81.17       88.75     43.10 o
  -9   4  11       63.64       48.86     23.88 o
  -8   4  11        9.31        8.37     21.66 o
  -7   4  11       36.31       35.41     17.53 o
  -6   4  11        1.32       13.15     17.92 o
  -5   4  11      159.71      157.68     19.71 o
  -4   4  11       34.91       21.45     17.24 o
  -3   4  11       59.98       58.57     15.51 o
  -2   4  11        4.23       11.19     14.96 o
  -1   4  11        7.34       16.22     15.57 o
   0   4  11        4.18       17.35     18.35 o
   1   4  11       11.11       -0.77     18.57 o
   2   4  11        1.74        1.02     15.21 o
   3   4  11        2.25        8.72     20.04 o
   4   4  11       44.39       62.40     20.27 o
 -14   0  12      216.55      204.82     39.99 o
 -12   0  12       38.67       27.76     20.44 o
 -10   0  12       75.87       92.21     20.26 o
  -8   0  12        2.93        8.49     18.58 o
  -6   0  12      843.92      851.12     18.78 o
  -4   0  12     1150.50     1193.94     22.92 o
  -2   0  12      415.32      404.80     14.85 o
   0   0  12      256.26      254.73     13.03 o
   2   0  12      974.25      919.45     27.83 o
   4   0  12     1237.79     1217.67     63.42 o
   6   0  12     1867.87     1858.89     42.82 o
   8   0  12      391.24      448.55     29.96 o
  10   0  12       12.00        5.07     25.44 o
 -14   1  12        4.59       18.92     16.91 o
 -13   1  12       25.36       41.53     16.45 o
 -12   1  12        3.84        7.96     18.02 o
 -11   1  12       28.63       43.03     19.79 o
 -10   1  12        6.73        2.70     16.21 o
  -9   1  12      665.45      610.37     25.15 o
  -8   1  12      511.54      502.54     21.62 o
  -7   1  12     2005.27     1940.09     39.79 o
  -6   1  12      257.76      246.41     13.40 o
  -5   1  12     2577.78     2551.24     47.26 o
  -4   1  12      496.11      487.30     15.79 o
  -3   1  12     2474.67     2497.64     39.18 o
  -2   1  12      243.54      239.67     11.21 o
  -1   1  12      510.84      494.91     10.97 o
   0   1  12        0.15        3.97      7.84 o
   1   1  12       19.03       20.61      8.61 o
   2   1  12       32.02       31.36      9.14 o
   3   1  12        3.92       14.67     11.64 o
   4   1  12        7.39       11.41     12.51 o
   5   1  12      334.67      336.79     19.45 o
   6   1  12        2.16       10.43     14.40 o
   7   1  12        6.71       14.78     14.94 o
   8   1  12       44.44       27.97     20.32 o
   9   1  12      152.22      120.64     22.34 o
 -13   2  12       10.21       10.22     16.09 o
 -12   2  12      264.16      260.73     18.44 o
 -11   2  12        5.36       13.52     13.49 o
 -10   2  12       19.71       19.15     16.52 o
  -9   2  12       79.80       83.89     16.64 o
  -8   2  12      164.10      174.91     16.82 o
  -7   2  12      129.20      108.78     12.25 o
  -6   2  12      182.13      194.30     15.80 o
  -5   2  12       30.58       35.85     11.05 o
  -4   2  12      101.77      116.96     12.10 o
  -3   2  12      190.86      168.51     11.26 o
  -2   2  12       72.70       78.44     10.56 o
  -1   2  12      120.41      123.87     14.10 o
   0   2  12      201.07      207.08     14.95 o
   1   2  12      122.11      113.13     13.63 o
   2   2  12      227.15      273.17     17.68 o
   3   2  12       40.86       38.51     22.05 o
   4   2  12     1310.32     1425.23     45.48 o
   5   2  12       63.13       39.69     23.70 o
   6   2  12      390.88      371.15     29.18 o
   7   2  12       12.43       15.10     23.33 o
   8   2  12      229.93      186.40     30.85 o
 -11   3  12        1.63       13.48     21.85 o
 -10   3  12      113.12      100.93     34.69 o
  -9   3  12      264.31      301.84     28.60 o
  -8   3  12       28.06       15.07     22.39 o
  -7   3  12      114.81      130.94     17.40 o
  -6   3  12       88.82       83.27     17.22 o
  -5   3  12      534.81      569.39     23.51 o
  -4   3  12        0.00       -9.76     15.80 o
  -3   3  12      686.43      674.86     21.49 o
  -2   3  12        0.68        5.95     14.00 o
  -1   3  12      383.22      386.92     18.96 o
   0   3  12        3.57        3.76     14.71 o
   1   3  12       66.61       92.27     18.08 o
   2   3  12        0.10        2.96     16.25 o
   3   3  12        6.04       10.96     22.90 o
   4   3  12       12.23       11.01     17.13 o
   5   3  12        0.88        3.70     24.53 o
   6   3  12       87.76       83.26     27.21 o
   7   3  12       14.97       -2.68     26.35 o
  -8   4  12        4.40        5.91     22.96 o
  -7   4  12        3.57       32.16     17.95 o
  -6   4  12        1.09        3.02     17.49 o
  -5   4  12        3.27        8.07     17.59 o
  -4   4  12        2.24        2.79     17.74 o
  -3   4  12       11.30       18.71     15.98 o
  -2   4  12       64.61       55.00     15.97 o
  -1   4  12       10.10       24.17     15.62 o
   0   4  12      135.31      163.53     21.67 o
   1   4  12       17.32       17.69     18.27 o
   2   4  12       22.55       24.13     19.52 o
   3   4  12        1.75        1.44     19.41 o
 -13   0  13       14.40       42.94     23.24 o
 -11   0  13        1.86       17.60     21.19 o
  -9   0  13        3.13       -5.77     19.73 o
  -7   0  13       54.22       53.72     20.09 o
  -5   0  13     2418.33     2412.02     40.25 o
  -3   0  13     4498.76     4419.91     41.78 o
  -1   0  13     4049.94     4027.79     39.34 o
   1   0  13     1218.34     1197.85     30.65 o
   3   0  13       24.18       14.82     18.10 o
   5   0  13       11.23       13.76     18.90 o
   7   0  13      593.35      603.83     31.64 o
   9   0  13        6.86       -1.82     23.75 o
 -14   1  13      485.94      521.39     23.39 o
 -13   1  13       18.08       26.69     16.39 o
 -12   1  13      716.20      730.53     35.86 o
 -11   1  13      169.82      164.93     19.79 o
 -10   1  13      269.29      307.59     21.72 o
  -9   1  13       91.77       78.02     17.46 o
  -8   1  13       53.29       59.10     16.46 o
  -7   1  13       55.68       66.11     16.07 o
  -6   1  13      402.00      402.38     15.42 o
  -5   1  13      446.60      451.13     28.40 o
  -4   1  13        2.51        2.55     11.84 o
  -3   1  13        1.62       -0.56      9.17 o
  -2   1  13       96.24      107.17     10.15 o
  -1   1  13       12.46        8.59      7.82 o
   0   1  13       10.80        4.15      8.50 o
   1   1  13        9.61       11.09      9.34 o
   2   1  13       11.63       15.96      9.61 o
   3   1  13      155.42      138.74     13.65 o
   4   1  13       41.93       66.41     18.54 o
   5   1  13        0.02       14.96     17.66 o
   6   1  13      481.47      488.01     25.62 o
   7   1  13        1.42       10.91     18.66 o
   8   1  13      571.41      588.92     29.60 o
   9   1  13       19.87       10.14     21.14 o
 -13   2  13       82.76      110.62     21.18 o
 -12   2  13        4.17        0.13     18.56 o
 -11   2  13       52.32       56.67     17.49 o
 -10   2  13       96.51       93.68     18.42 o
  -9   2  13      125.47       74.93     16.90 o
  -8   2  13       20.38       22.47     14.94 o
  -7   2  13      456.54      456.48     20.60 o
  -6   2  13      306.15      282.98     14.46 o
  -5   2  13      542.14      528.74     16.74 o
  -4   2  13      196.17      183.77     13.05 o
  -3   2  13      441.58      461.30     18.19 o
  -2   2  13       46.96       41.16     13.54 o
  -1   2  13      980.88      959.97     22.61 o
   0   2  13       86.87       88.48     13.85 o
   1   2  13      403.87      371.27     17.65 o
   2   2  13        7.94        8.04     14.56 o
   3   2  13       90.48       93.50     23.43 o
   4   2  13        7.83        1.10     22.27 o
   5   2  13       53.69       37.85     24.23 o
   6   2  13       10.52       26.34     24.67 o
   7   2  13        4.60       -8.71     25.79 o
   8   2  13       10.81        5.62     27.58 o
 -11   3  13        0.09       -8.53     24.08 o
 -10   3  13      217.36      229.72     27.36 o
  -9   3  13        1.37        6.12     21.89 o
  -8   3  13      175.36      180.84     25.30 o
  -7   3  13        7.53        2.59     16.31 o
  -6   3  13      118.35      128.43     18.23 o
  -5   3  13      140.32      143.78     18.26 o
  -4   3  13       91.46       80.46     17.93 o
  -3   3  13        0.02        5.33     14.55 o
  -2   3  13       60.46       43.64     14.86 o
  -1   3  13        7.52        5.37     14.98 o
   0   3  13       85.80       82.67     16.05 o
   1   3  13        0.71        0.48     17.81 o
   2   3  13       51.65       64.54     24.52 o
   3   3  13       56.78       41.28     25.26 o
   4   3  13       35.58       32.34     25.52 o
   5   3  13       36.57       83.63     26.16 o
   6   3  13      168.06      189.47     28.47 o
  -7   4  13       31.88       42.41     23.33 o
  -6   4  13        8.99        2.25     18.48 o
  -5   4  13       98.74       85.18     20.19 o
  -4   4  13        0.01       -0.58     19.15 o
  -3   4  13      298.58      323.99     20.59 o
  -2   4  13       14.03       13.52     15.77 o
  -1   4  13      285.42      306.16     19.43 o
   0   4  13        0.07        4.47     19.68 o
   1   4  13      111.11      129.72     21.88 o
   2   4  13       27.46       -2.46     26.74 o
 -14   0  14      142.98      138.64     38.25 o
 -12   0  14      634.42      701.02     60.44 o
 -10   0  14     1747.71     1789.97     44.42 o
  -8   0  14     2074.07     2072.99     44.51 o
  -6   0  14        8.46       18.26     18.94 o
  -4   0  14     2620.05     2676.77     34.60 o
  -2   0  14     1049.46     1083.93     26.07 o
   0   0  14       48.74       49.82     13.92 o
   2   0  14       64.15       56.51     18.81 o
   4   0  14       27.17       24.76     19.89 o
   6   0  14       27.18       16.00     20.96 o
   8   0  14      244.05      244.68     28.92 o
 -14   1  14        0.96       23.54     17.86 o
 -13   1  14      118.66      131.02     21.87 o
 -12   1  14       73.06       77.05     19.77 o
 -11   1  14      117.49      129.30     19.79 o
 -10   1  14      136.60      113.74     19.26 o
  -9   1  14       18.55       14.48     16.74 o
  -8   1  14      103.60      122.33     17.98 o
  -7   1  14      354.34      337.68     19.39 o
  -6   1  14        5.24        6.50     11.44 o
  -5   1  14       10.55       24.64     11.87 o
  -4   1  14        2.55        2.78     11.86 o
  -3   1  14      623.63      592.74     14.71 o
  -2   1  14      637.63      615.63     15.10 o
  -1   1  14      967.27     1020.15     17.82 o
   0   1  14       41.57       34.33     11.74 o
   1   1  14     1341.67     1338.75     24.58 o
   2   1  14        0.01       -2.42     17.14 o
   3   1  14      564.58      570.96     24.23 o
   4   1  14        1.35       21.73     17.69 o
   5   1  14      212.57      232.55     22.01 o
   6   1  14       36.47       32.05     19.97 o
   7   1  14       12.84       23.17     20.46 o
   8   1  14       18.57       25.95     21.08 o
 -12   2  14      245.16      273.16     29.02 o
 -11   2  14        8.48        0.75     22.54 o
 -10   2  14      432.03      434.07     35.96 o
  -9   2  14       43.76       40.42     22.59 o
  -8   2  14      173.98      190.74     24.93 o
  -7   2  14       44.04       31.39     21.75 o
  -6   2  14      481.92      470.71     23.74 o
  -5   2  14        5.27       11.26     14.85 o
  -4   2  14      155.21      152.57     17.62 o
  -3   2  14       57.09       72.29     14.42 o
  -2   2  14       33.51       40.77     14.22 o
  -1   2  14        3.94        7.62     13.75 o
   0   2  14       62.13       50.88     14.04 o
   1   2  14       72.55       76.16     17.19 o
   2   2  14        5.63       24.75     22.91 o
   3   2  14       56.24       53.45     23.21 o
   4   2  14        3.02        9.03     22.77 o
   5   2  14       52.59       54.49     26.15 o
   6   2  14        3.87       17.33     25.26 o
   7   2  14       17.21       31.24     27.62 o
 -10   3  14        4.37       16.05     25.56 o
  -9   3  14       54.67       54.30     24.55 o
  -8   3  14        0.07       -2.51     23.56 o
  -7   3  14       11.01       38.20     22.47 o
  -6   3  14        0.47       -8.37     16.52 o
  -5   3  14       66.63       73.40     17.44 o
  -4   3  14      133.89      134.44     18.85 o
  -3   3  14      294.08      301.35     18.72 o
  -2   3  14        2.00       -6.26     15.41 o
  -1   3  14      334.45      356.37     20.03 o
   0   3  14       44.74       39.32     15.90 o
   1   3  14      410.26      442.24     29.19 o
   2   3  14       18.10       47.57     23.02 o
   3   3  14      143.96      196.83     27.64 o
   4   3  14       50.96       45.59     26.96 o
   5   3  14      111.18      143.55     39.88 o
  -6   4  14      122.49      140.48     20.74 o
  -5   4  14       49.97       39.11     19.61 o
  -4   4  14      223.03      202.30     23.22 o
  -3   4  14        2.59        3.52     16.66 o
  -2   4  14       58.54       69.95     17.45 o
  -1   4  14        6.63       -0.57     17.14 o
   0   4  14       28.22       43.18     21.04 o
 -13   0  15      462.83      510.15     48.56 o
 -11   0  15      780.23      752.81     35.00 o
  -9   0  15      847.98      847.32     33.98 o
  -7   0  15      163.15      161.03     22.11 o
  -5   0  15      903.71      782.72     22.21 o
  -3   0  15       35.34       46.39     14.59 o
  -1   0  15       27.38       35.96     13.72 o
   1   0  15      185.10      189.71     19.66 o
   3   0  15      411.47      422.21     35.95 o
   5   0  15       83.95      117.02     23.04 o
   7   0  15      286.43      326.73     29.12 o
 -13   1  15       10.15       17.94     20.44 o
 -12   1  15      126.46      150.26     21.18 o
 -11   1  15       10.31       22.19     18.54 o
 -10   1  15      297.93      300.06     22.08 o
  -9   1  15        0.02       -6.87     17.36 o
  -8   1  15      820.03      843.81     31.76 o
  -7   1  15      105.06      102.33     16.83 o
  -6   1  15     1343.50     1338.57     76.43 o
  -5   1  15       13.17       10.65     12.28 o
  -4   1  15      181.70      188.35     14.46 o
  -3   1  15        1.19        8.08      9.78 o
  -2   1  15     1348.46     1388.49     20.32 o
  -1   1  15      115.12      111.60     11.38 o
   0   1  15      854.37      847.31     19.61 o
   1   1  15        0.67       13.98     12.82 o
   2   1  15      159.32      153.72     20.32 o
   3   1  15       40.63       33.53     17.45 o
   4   1  15        4.90       14.53     18.71 o
   5   1  15       30.32       43.29     20.31 o
   6   1  15        6.64       -1.28     20.31 o
   7   1  15        6.36       33.31     21.69 o
 -12   2  15        0.08        4.13     26.44 o
 -11   2  15      196.49      186.04     29.05 o
 -10   2  15       61.27       49.68     24.93 o
  -9   2  15       64.70       49.30     24.80 o
  -8   2  15      169.37      128.91     24.11 o
  -7   2  15       57.12       36.32     22.40 o
  -6   2  15       81.87       64.23     15.96 o
  -5   2  15       15.21       10.57     15.18 o
  -4   2  15        0.57       13.42     16.02 o
  -3   2  15       86.46       82.82     15.04 o
  -2   2  15        0.17        1.19     13.56 o
  -1   2  15      398.80      383.60     19.19 o
   0   2  15       43.52       56.11     14.78 o
   1   2  15      485.89      507.62     23.06 o
   2   2  15        8.20       -9.97     23.75 o
   3   2  15      398.64      467.24     31.88 o
   4   2  15        2.09       14.59     23.38 o
   5   2  15      214.46      237.46     29.74 o
   6   2  15       17.37       55.17     28.31 o
 -10   3  15      101.52      108.36     27.30 o
  -9   3  15        1.35        1.41     23.89 o
  -8   3  15      221.96      242.05     28.77 o
  -7   3  15      144.35      173.17     27.39 o
  -6   3  15      180.50      190.91     20.94 o
  -5   3  15        2.34       13.69     17.78 o
  -4   3  15      369.57      389.45     23.37 o
  -3   3  15      102.54      101.72     16.74 o
  -2   3  15      355.82      381.24     20.28 o
  -1   3  15      109.58       97.47     16.37 o
   0   3  15      107.43      103.08     16.67 o
   1   3  15       29.91       43.31     25.02 o
   2   3  15       29.62       45.79     25.35 o
   3   3  15        9.53       13.55     25.15 o
   4   3  15        3.07       24.41     27.74 o
 -12   0  16       29.27        9.39     23.94 o
 -10   0  16      266.62      246.10     27.82 o
  -8   0  16      253.92      235.35     25.29 o
  -6   0  16       77.90       79.18     21.05 o
  -4   0  16      643.72      626.14     21.98 o
  -2   0  16      388.88      412.33     19.13 o
   0   0  16      438.95      446.22     27.67 o
   2   0  16      671.25      704.37     47.27 o
   4   0  16      300.60      283.19     25.40 o
   6   0  16       14.55       46.72     23.78 o
 -13   1  16      259.40      275.73     25.44 o
 -12   1  16        2.08       -3.74     19.75 o
 -11   1  16      715.11      712.98     28.51 o
 -10   1  16        3.01       -4.79     17.15 o
  -9   1  16     1230.84     1258.79     35.60 o
  -8   1  16       15.69       26.31     17.33 o
  -7   1  16      755.30      771.60     33.46 o
  -6   1  16        1.39       -2.78     16.33 o
  -5   1  16      405.66      401.63     17.67 o
  -4   1  16      580.19      561.11     21.70 o
  -3   1  16        1.96       -0.79     10.61 o
  -2   1  16       21.41       24.79     10.73 o
  -1   1  16        9.88        5.80     10.66 o
   0   1  16        0.01       17.69     12.14 o
   1   1  16       53.96       68.55     18.46 o
   2   1  16       45.36       40.56     18.26 o
   3   1  16      171.82      176.37     20.30 o
   4   1  16       17.44       30.39     19.32 o
   5   1  16      144.63      147.33     21.78 o
   6   1  16        8.67       17.51     19.76 o
 -11   2  16       23.75       37.03     25.81 o
 -10   2  16       26.35        5.83     24.78 o
  -9   2  16       21.07       32.66     25.86 o
  -8   2  16      105.96      134.07     26.42 o
  -7   2  16        4.04        2.06     24.95 o
  -6   2  16      502.30      490.51     33.64 o
  -5   2  16       22.92       27.38     16.36 o
  -4   2  16      799.53      816.63     34.11 o
  -3   2  16        3.74       10.53     14.54 o
  -2   2  16      223.33      254.62     19.04 o
  -1   2  16       31.88       23.57     15.57 o
   0   2  16     1360.17     1377.46     52.64 o
   1   2  16        1.04       14.42     23.71 o
   2   2  16      638.53      597.45     44.00 o
   3   2  16       25.48       21.06     24.08 o
   4   2  16      117.50      155.78     27.76 o
   5   2  16        3.22       -9.26     27.68 o
  -9   3  16      189.29      190.67     28.69 o
  -8   3  16       17.98       38.45     23.81 o
  -7   3  16       59.84       92.70     25.66 o
  -6   3  16      189.39      170.88     25.19 o
  -5   3  16       25.49       35.36     17.73 o
  -4   3  16       20.47       38.66     17.88 o
  -3   3  16        3.40       -8.85     15.93 o
  -2   3  16        6.75       16.74     16.37 o
  -1   3  16       30.09       19.62     16.34 o
   0   3  16        0.02       10.30     18.57 o
   1   3  16       76.03       65.21     25.17 o
   2   3  16       45.04       48.01     27.16 o
 -11   0  17      197.14      176.98     26.70 o
  -9   0  17      882.78      933.80     36.72 o
  -7   0  17     1910.73     1934.79     76.53 o
  -5   0  17      519.39      562.22     29.06 o
  -3   0  17      974.74      894.14     31.91 o
  -1   0  17      292.94      308.52     19.24 o
   1   0  17       26.62       16.02     18.32 o
   3   0  17      112.77      131.11     24.29 o
   5   0  17      133.63      145.91     40.52 o
 -12   1  17       22.70        2.78     18.91 o
 -11   1  17        2.06        5.60     19.56 o
 -10   1  17       59.63       68.45     19.87 o
  -9   1  17       29.51       39.42     17.82 o
  -8   1  17      140.64      115.08     18.79 o
  -7   1  17       10.65        4.65     17.02 o
  -6   1  17      239.56      228.19     20.06 o
  -5   1  17        9.73       -8.66     13.62 o
  -4   1  17       94.97       95.18     14.57 o
  -3   1  17      313.96      300.83     13.97 o
  -2   1  17      317.93      324.36     14.96 o
  -1   1  17        0.04       -8.30     11.37 o
   0   1  17      302.36      340.51     16.37 o
   1   1  17       95.52       83.13     18.91 o
   2   1  17      500.73      534.63     26.10 o
   3   1  17       21.34       42.76     20.07 o
   4   1  17      522.18      550.99     27.70 o
   5   1  17       18.17       57.82     22.25 o
 -11   2  17      122.03      104.86     27.40 o
 -10   2  17       28.81       27.42     27.41 o
  -9   2  17      604.82      559.96     35.31 o
  -8   2  17        6.92      -10.96     26.41 o
  -7   2  17      979.21     1028.07     53.66 o
  -6   2  17       12.27       20.31     23.93 o
  -5   2  17      863.53      828.93     28.33 o
  -4   2  17       10.57        9.62     17.45 o
  -3   2  17      199.49      193.79     17.37 o
  -2   2  17      251.95      271.91     19.13 o
  -1   2  17       44.11       39.71     16.11 o
   0   2  17        1.30        4.77     15.72 o
   1   2  17       11.89       19.54     23.20 o
   2   2  17        0.49       32.23     26.67 o
   3   2  17       16.57       17.99     26.24 o
   4   2  17        0.69        4.84     27.14 o
  -8   3  17        5.59       -4.67     27.22 o
  -7   3  17       26.50       24.73     25.13 o
  -6   3  17        4.99       -3.53     24.41 o
  -5   3  17       38.96       39.60     18.65 o
  -4   3  17        0.99       -0.11     17.83 o
  -3   3  17       41.43       48.34     16.84 o
  -2   3  17       88.07       79.03     17.95 o
  -1   3  17        3.79        0.98     17.02 o
   0   3  17       48.21       25.34     25.55 o
   1   3  17        0.97       -4.84     24.46 o
 -12   0  18      620.03      614.24     49.63 o
 -10   0  18      196.77      199.53     27.19 o
  -8   0  18      133.68      156.29     24.62 o
  -6   0  18      119.36      120.46     23.10 o
  -4   0  18      326.82      337.69     24.82 o
  -2   0  18      416.94      411.39     21.28 o
   0   0  18      121.48      133.02     36.72 o
   2   0  18      293.07      353.89     44.85 o
   4   0  18      452.69      484.48     52.21 o
 -11   1  18       38.31       35.58     19.17 o
 -10   1  18       12.35       35.33     25.13 o
  -9   1  18       44.60       45.14     18.55 o
  -8   1  18       30.12       14.61     18.01 o
  -7   1  18      647.55      642.25     27.09 o
  -6   1  18        4.83       -7.91     17.48 o
  -5   1  18     1461.96     1457.78     62.00 o
  -4   1  18       21.00       22.81     14.01 o
  -3   1  18      793.20      810.59     18.48 o
  -2   1  18       39.30       31.85     11.79 o
  -1   1  18      572.20      608.77     19.45 o
   0   1  18        3.34       12.76     15.86 o
   1   1  18      294.42      290.56     23.29 o
   2   1  18       28.23       43.04     20.00 o
   3   1  18       14.43       28.49     20.47 o
   4   1  18        0.44        4.56     21.70 o
 -10   2  18       71.53       78.20     27.70 o
  -9   2  18        1.79       13.76     25.91 o
  -8   2  18      207.40      209.04     35.67 o
  -7   2  18        6.33        6.99     25.95 o
  -6   2  18       86.01       49.12     25.09 o
  -5   2  18       21.43       31.72     23.13 o
  -4   2  18       41.29       47.49     18.84 o
  -3   2  18       62.50       60.73     16.14 o
  -2   2  18      146.56      141.51     17.73 o
  -1   2  18        9.54       12.85     16.72 o
   0   2  18       23.62       33.31     22.87 o
   1   2  18        0.18       20.29     31.06 o
   2   2  18       39.43       40.40     26.04 o
  -5   3  18      201.42      223.72     30.31 o
  -4   3  18       20.57       12.31     20.27 o
  -3   3  18      279.87      265.38     20.97 o
  -2   3  18        1.36        0.98     18.22 o
 -11   0  19       61.03       54.43     37.34 o
  -9   0  19       11.29       14.23     34.32 o
  -7   0  19        1.66        5.08     33.52 o
  -5   0  19      469.03      462.46     40.98 o
  -3   0  19     1041.92     1024.52     47.46 o
  -1   0  19     1382.01     1366.05     41.94 o
   1   0  19      405.95      425.28     47.96 o
   3   0  19      386.48      341.14     47.42 o
 -10   1  19      540.15      578.22     27.97 o
  -9   1  19        2.94       15.85     18.51 o
  -8   1  19      302.31      295.09     23.30 o
  -7   1  19        1.14        5.30     18.14 o
  -6   1  19      434.36      479.04     26.20 o
  -5   1  19        0.74       29.75     17.17 o
  -4   1  19      141.88      121.98     16.24 o
  -3   1  19        0.14        1.05     12.97 o
  -2   1  19      131.76      105.70     12.94 o
  -1   1  19      123.80      117.11     14.90 o
   0   1  19        6.50       12.24     18.09 o
   1   1  19       34.10       73.56     20.17 o
   2   1  19        9.22       50.02     20.50 o
   3   1  19        0.25       -1.99     20.68 o
  -8   2  19        0.42       -5.86     28.16 o
  -7   2  19       38.22       46.85     25.29 o
  -6   2  19       49.49       50.52     25.73 o
  -5   2  19       80.48       87.59     25.82 o
  -4   2  19      113.60      117.69     21.17 o
  -3   2  19      242.03      242.18     19.17 o
  -2   2  19        0.69       11.45     16.14 o
  -1   2  19      135.29      173.92     39.21 o
   0   2  19       11.19        6.54     25.70 o
   1   2  19      268.75      285.29     37.23 o
  -8   0  20      498.11      504.33     45.51 o
  -6   0  20      341.40      321.68     40.01 o
  -4   0  20      746.31      751.13     48.06 o
  -2   0  20      241.08      237.83     27.47 o
   0   0  20      111.19       98.19     38.23 o
  -9   1  20       38.49       28.01     20.47 o
  -8   1  20       14.65       13.72     19.19 o
  -7   1  20        1.44      -11.18     17.37 o
  -6   1  20       13.19        5.95     18.85 o
  -5   1  20        9.04       43.18     18.40 o
  -4   1  20       29.03       -2.04     27.24 o
  -3   1  20       40.92       46.94     15.55 o
  -2   1  20      127.13      156.61     14.13 o
  -1   1  20      118.74      127.75     18.10 o
   0   1  20       78.78       75.53     28.08 o
   1   1  20      364.65      394.44     25.76 o
  -6   2  20      305.65      323.67     32.31 o
  -5   2  20        0.03        0.33     25.83 o
  -4   2  20      265.14      243.23     29.23 o
  -3   2  20        2.62       15.85     18.54 o
  -2   2  20      233.26      255.76     19.81 o
  -7   0  21       55.81       66.57     33.65 o
  -5   0  21        6.14       22.22     30.79 o
  -3   0  21       10.47       17.04     22.49 o
  -1   0  21        6.60       -0.74     34.42 o
  -6   1  21      316.39      313.52     23.25 o
  -5   1  21       18.22       24.98     18.49 o
  -4   1  21      262.40      274.45     22.98 o
  -3   1  21        3.99       -4.72     15.89 o
  -2   1  21      366.98      375.52     23.82 o
 
